# Supplementary material for: Activation of invasion by oncogenic reprogramming of cholesterol metabolism via increased NPC1 expression and macropinocytosis
Source: Oncogene. 2023 Jul 7;42(33):2495–506. doi: 10.1038/s41388-023-02771-x (PMC10421736; doi:10.1038/s41388-023-02771-x)
Supplement: Supplementary file 2 — Supplementary Table 1 [file 41388_2023_2771_MOESM2_ESM.xls]

Supplementary Table 1: Differentially 139 expressed genes (DEG) with fold change �1.5 and FDR �0.05
		using DESeq2�comparison of SVect-VS-p95ErbB2.
GeneID	Symbol	Length	Vect-Expression	deltaN-Expression	log2FoldChange	Pvalue	Padj	Up/Down-Regulation
109864273	RNA18SN4	1869	2.431.882.649	6.693.497.165	1.460.686.563	0.000234677	0.001583692	Up
80176	SPSB1	3130	2.886.312.685	8.648.579.223	1.583.235.547	6.34E-09	9.07E-08	Up
79572	ATP13A3	7384	9.124.008.585	1.383.542.572	0.600627328	1.66E-14	4.29E-13	Up
102724826	ZNF337-AS1	1067	3.341.160.365	157.832.667	-1.081.953.395	0.011650805	0.047121761	Down
100169764	RNA5S13	121	5.783.939.179	2.599.042.704	2.167.856.052	0.000109394	0.000789929	Up
152926	PPM1K	6590	6.238.634.753	2.922.201.722	-1.094.174.576	0.000609404	0.00369974	Down
4893	NRAS	4454	2.448.610.711	1.582.396.111	-0.629852642	2.73E-16	8.36E-15	Down
1969	EPHA2	3992	1.285.258.749	62.806.611	2.288.857.591	1.69E-78	3.95E-76	Up
2203	FBP1	1647	2.922.378.046	371.164.176	-2.977.013.444	2.30E-14	5.86E-13	Down
4358	MPV17	1051	1.560.584.198	3.021.915.591	0.953377166	4.99E-09	7.23E-08	Up
91373	UAP1L1	3401	9.475.517.466	5.949.269.769	-0.671492134	0.004447662	0.020949806	Down
79805	VASH2	4298	2.412.007.161	7.293.980.322	-1.725.455.978	0.001866235	0.009909268	Down
100169751	RNA5S1	121	5.783.939.179	2.599.042.704	2.167.856.052	0.000109394	0.000789929	Up
57026	PDXP	2072	3.701.749.381	6.480.882.036	0.807982951	0.006533512	0.029016609	Up
57658	CALCOCO1	3043	6.397.550.894	1.111.043.657	0.796323882	0.000397278	0.002537304	Up
56666	PANX2	3058	3.873.280.558	6.610.779.269	0.771264339	0.011116843	0.045305137	Up
9961	MVP	2825	6.711.079.419	3.806.144.738	250.371.369	9.82E-08	1.21E-06	Up
117854	TRIM6	2844	1.270.490.388	2.814.272.314	-2.174.551.622	0.009200077	0.038577904	Down
91664	ZNF845	5591	1.170.720.446	7.668.292.373	-0.610419369	0.00372413	0.018041363	Down
55720	TSR1	4890	240.887.419	3.698.363.477	0.618527974	3.16E-07	3.61E-06	Up
23171	GPD1L	4068	2.200.118.016	146.524.797	-0.586436074	0.000290098	0.001917236	Down
6578	SLCO2A1	4234	1.493.103.161	3.422.045.701	4.518.473.275	1.14E-09	1.79E-08	Up
79982	DNAJB14	6088	5.100.290.023	2.522.660.473	-1.015.633.241	6.43E-15	1.73E-13	Down
10430	TMEM147	906	1.240.306.445	2.034.702.632	0.714121348	4.92E-05	0.000384859	Up
260425	MAGI3	6657	4.621.203.515	2.830.299.804	-0.707313746	3.86E-10	6.39E-09	Down
51025	PAM16	631	4.244.930.966	1.127.246.838	1.408.990.466	9.63E-09	1.35E-07	Up
64777	RMND5B	1980	190.048.166	9.663.497.292	-0.975747792	9.25E-08	1.14E-06	Down
57062	DDX24	2967	5.540.339.076	8.530.354.967	0.622631503	3.73E-12	7.73E-11	Up
79611	ACSS3	4021	1.660.987.167	8.258.706.617	-100.805.316	1.66E-07	1.97E-06	Down
64782	AEN	3134	8.086.082.108	2.065.052.888	1.352.665.972	1.90E-12	4.07E-11	Up
57447	NDRG2	2209	544.453.452	267.338.883	-1.026.139.026	0.002072046	0.010851521	Down
20	ABCA2	8170	919.604.185	5.450.165.241	-0.754713061	1.25E-16	3.95E-15	Down
11152	WDR45	1850	3.358.263.553	5.859.881.386	0.803156007	0.009301379	0.038937052	Up
9697	TRAM2	7065	2.405.691.188	1.499.512.872	-0.681957553	1.75E-05	0.000148582	Down
8754	ADAM9	4111	4.490.442.407	8.392.754.891	0.902286859	1.08E-20	4.49E-19	Up
9401	RECQL4	3840	1.736.191.432	9.856.847.916	-0.816727756	5.45E-06	5.08E-05	Down
710	SERPING1	1832	0.279498139	6.570.018.566	4.554.986.863	0.00333578	0.016395497	Up
112	ADCY6	6108	4.182.882.737	2.501.895.242	-0.741476171	1.29E-09	2.00E-08	Down
9935	MAFB	3395	3.905.026.112	1.279.737.445	-1.609.484.343	0.000221324	0.001500704	Down
2590	GALNT2	4360	2.455.089.037	3.780.662.946	0.622863889	3.48E-07	3.94E-06	Up
5337	PLD1	5942	169.308.579	1.457.743.728	3.106.010.133	4.00E-29	2.61E-27	Up
221262	CCDC162P	6540	4.408.400.357	2.203.660.404	-1.000.353.337	0.005320536	0.024380381	Down
254887	ZDHHC23	5372	8.805.823.596	4.109.694.853	-1.099.426.666	0.000135536	0.000961264	Down
148534	TMEM56	6921	6.831.204.703	3.596.604.429	-0.92550453	0.001423228	0.007841545	Down
55959	SULF2	4010	5.947.725.918	3.522.386.041	-0.755785135	5.83E-37	5.12E-35	Down
400931	MIRLET7BHG	4566	1.206.445.062	443.116.272	-144.500.501	3.16E-07	3.61E-06	Down
8607	RUVBL1	1792	302.618.851	546.686.445	0.853211745	1.33E-13	3.19E-12	Up
9955	HS3ST3A1	4199	1.458.453.519	1.593.075.193	344.930.305	9.95E-05	0.000728542	Up
1843	DUSP1	2040	2.038.228.032	443.362.229	1.121.170.403	0.001750564	0.009385232	Up
55197	RPRD1A	3779	2.580.966.731	4.025.491.555	0.641253418	1.26E-06	1.30E-05	Up
51574	LARP7	2189	3.417.193.192	1.939.106.707	-0.817419618	4.31E-09	6.30E-08	Down
56916	SMARCAD1	4937	394.801.147	2.259.315.727	-0.805240288	1.39E-09	2.15E-08	Down
6502	SKP2	3358	3.024.803.742	118.008.841	-1.357.946.591	1.18E-18	4.36E-17	Down
222161	DKFZP586I1420	2760	6.696.620.113	3.713.023.683	-0.850838612	0.006057404	0.027254893	Down
10544	PROCR	1506	7.010.982.045	4.291.133.111	2.613.670.209	5.42E-09	7.81E-08	Up
112770	GLMP	1524	3.169.169.508	6.198.312.636	0.967770698	0.002966783	0.014834662	Up
203286	ANKS6	7187	594.684.804	9.405.130.645	0.661322773	0.004405508	0.020790611	Up
54944	LINC01521	4397	9.140.321.979	5.063.620.137	-0.852075806	0.000575469	0.003518402	Down
10229	COQ7	2667	6.717.330.798	3.962.684	-0.761410151	0.007126185	0.031189401	Down
55287	TMEM40	2020	1.545.078.197	7.523.766.815	2.283.775.281	2.68E-12	5.65E-11	Up
146909	KIF18B	4248	271.470.556	1.403.948.331	-0.951305889	4.03E-10	6.67E-09	Down
64393	ZMAT3	9061	1.794.017.533	3.180.254.686	0.825948317	1.04E-07	1.27E-06	Up
8847	DLEU2	1705	9.493.073.312	5.481.529.825	-0.792296638	0.002364779	0.012151034	Down
402778	IFITM10	3721	7.086.349.697	3.271.560.749	-1.115.063.601	0.000166469	0.001158832	Down
10597	TRAPPC2B	875	1.696.675.344	8.800.680.253	2.374.904.508	0.011128825	0.045337715	Up
343990	KIAA1211L	3884	4.363.815.257	1.481.218.522	-1.558.805.531	0.000101831	0.000743685	Down
55213	RCBTB1	3711	4.779.202.982	791.766.096	0.728304249	0.005367547	0.024516769	Up
100533975	SLMO2-ATP5E	1027	7.667.400.835	202.105.637	1.398.300.053	1.28E-09	1.99E-08	Up
130271	PLEKHH2	6972	1.447.971.544	7.047.327.104	-1.038.885.166	9.22E-07	9.67E-06	Down
2886	GRB7	2221	7.704.161.967	1.753.444.273	1.186.481.641	6.24E-10	1.01E-08	Up
8364	HIST1H4C	390	2.127.637.078	1.058.540.312	-1.007.175.872	7.19E-09	1.02E-07	Down
841	CASP8	2782	6.759.643.971	1.215.611.908	0.846663545	8.47E-05	0.000627566	Up
100505573	INAFM2	2683	1.512.568.352	3.537.124.906	1.225.576.827	0.002557328	0.013002908	Up
286144	TRIQK	3694	3.238.289.206	1.637.788.761	-0.983482543	1.30E-11	2.55E-10	Down
9497	SLC4A7	7672	5.880.290.669	2.764.734.568	2.233.181.603	4.61E-121	2.41E-118	Up
8745	ADAM23	6236	0.137783017	7.491.032.458	576.469.459	0.000114975	0.00082574	Up
23151	GRAMD4	4511	1.389.531.609	6.881.455.664	-1.013.812.972	7.83E-07	8.32E-06	Down
7262	PHLDA2	937	7.191.548.468	2.784.933.569	1.953.268.567	4.54E-30	3.05E-28	Up
57402	S100A14	1075	3.941.897.381	6.108.747.596	0.631986412	4.16E-07	4.65E-06	Up
9545	RAB3D	4290	7.046.565.368	3.508.473.411	-1.006.076.803	6.65E-22	2.95E-20	Down
3832	KIF11	5101	7.769.653.073	4.372.641.627	-0.829345069	2.52E-14	6.40E-13	Down
51100	SH3GLB1	6359	1.017.982.947	1.559.037.439	0.614942179	0.000916408	0.005318585	Up
9563	H6PD	9117	1.621.146.746	9.356.782.057	-0.792930334	0.000116004	0.000832226	Down
5724	PTAFR	4244	115.072.137	3.070.585.417	1.415.975.188	0.001971585	0.010396535	Up
55585	UBE2Q1	3223	1.877.491.158	3.259.969.313	0.79605227	1.05E-07	1.29E-06	Up
79738	BBS10	3583	8.689.527.092	5.287.670.014	-0.716645518	0.007394666	0.032124263	Down
78991	PCYOX1L	2482	1.880.883.161	8.586.150.043	-1.131.326.943	1.42E-09	2.19E-08	Down
9765	ZFYVE16	6796	4.228.504.685	2.790.268.982	-0.599743373	6.84E-07	7.38E-06	Down
9241	NOG	1892	0.131546426	3.297.805.313	4.647.862.274	0.010645574	0.043636984	Up
100128927	ZBTB42	3546	5.775.957.792	3.073.910.726	-0.909984933	0.004237277	0.020149594	Down
1545	CYP1B1	5160	1.840.848.013	3.101.918.416	0.752790225	1.53E-19	5.97E-18	Up
8352	HIST1H3C	459	4.634.633.127	2.535.667.058	-4.192.017.909	9.58E-10	1.51E-08	Down
84667	HES7	1699	0.278837555	6.783.632.987	4.604.561.329	0.002451129	0.012555964	Up
55723	ASF1B	1746	2.297.188.406	1.177.426.914	-0.964231674	1.34E-08	1.84E-07	Down
84706	GPT2	3982	7.785.295.533	1.172.794.634	0.591126697	0.004147372	0.019774044	Up
2979	GUCA1B	2287	4.010.163.685	1.360.335.681	1.762.229.669	0.01192707	0.04808151	Up
10135	NAMPT	4593	2.309.775.716	5.564.927.223	1.268.610.051	2.88E-23	1.40E-21	Up
2961	GTF2E2	1696	9.845.167.191	1.611.905.568	0.711279616	8.42E-05	0.000624442	Up
57677	ZFP14	7503	63.917.597	3.075.856.942	-1.055.224.765	0.000471032	0.002952446	Down
153222	CREBRF	5833	4.306.364.975	859.644.806	0.997270084	0.000146062	0.001029311	Up
8654	PDE5A	6974	3.823.551.737	2.137.571.894	2.482.987.643	1.23E-31	8.65E-30	Up
7324	UBE2E1	1834	2.573.935.126	4.597.478.484	0.836867131	1.51E-10	2.63E-09	Up
26020	LRP10	6930	9.123.051.117	1.369.435.843	0.585993373	5.47E-11	1.00E-09	Up
124872	B4GALNT2	1806	0.140166859	5.869.111.327	5.387.924.886	0.000660865	0.003970976	Up
5152	PDE9A	1989	2.579.382.277	1.055.724.003	2.033.135.212	1.60E-14	4.13E-13	Up
55672	NBPF1	6183	4.040.498.947	1.162.856.103	-1.796.860.875	5.31E-35	4.37E-33	Down
23312	DMXL2	10597	2.892.408.774	6.931.825.275	1.260.963.833	4.21E-34	3.34E-32	Up
344148	NCKAP5	7611	4.580.065.361	2.259.370.022	-1.019.447.624	0.006289738	0.028084334	Down
51119	SBDS	1749	2.034.132.859	4.675.522.715	1.200.713.753	4.23E-19	1.61E-17	Up
170954	PPP1R18	3612	5.895.268.788	1.047.495.934	0.829315146	0.000330094	0.002151723	Up
8976	WASL	4447	3.305.023.346	9.417.724.453	151.071.805	1.13E-48	1.38E-46	Up
10243	GPHN	4318	1.085.870.413	2.033.873.404	0.90537794	3.74E-08	4.85E-07	Up
28984	RGCC	1126	0.267267299	5.579.850.051	4.383.871.118	0.005505054	0.02509301	Up
23220	DTX4	5554	3.677.374.477	898.111.686	1.288.218.767	6.27E-07	6.80E-06	Up
51200	CPA4	2817	0.751879949	1.257.373.582	4.063.767.219	0.000172554	0.001199018	Up
23604	DAPK2	2754	1.693.063.606	4.543.695.647	-1.897.698.068	0.006015846	0.027135394	Down
23047	PDS5B	7498	7.149.844.881	4.135.162.468	-0.789967929	1.80E-15	5.11E-14	Down
84851	TRIM52	3338	9.083.420.615	5.126.329.354	-0.825309516	0.001229952	0.006875964	Down
23363	OBSL1	3797	6.672.245.717	3.141.307.314	-1.086.807.331	6.84E-23	3.24E-21	Down
9821	RB1CC1	6665	4.188.159.497	6.879.397.137	0.715965758	1.03E-11	2.04E-10	Up
57167	SALL4	4826	1.958.333.905	7.111.892.325	1.860.606.709	2.28E-09	3.46E-08	Up
101927751	LOC101927751	3854	1.640.007.271	4.635.758.511	1.499.103.203	6.67E-05	0.000506564	Up
2483	FRG1	1053	4.721.788.661	9.507.371.173	1.009.713.015	0.000164554	0.001146634	Up
9480	ONECUT2	16142	1.193.424.515	5.918.401.382	-101.182.787	9.67E-06	8.60E-05	Down
10507	SEMA4D	4625	2.432.740.087	1.525.249.625	-0.673536816	2.58E-05	0.000212338	Down
83729	INHBE	2480	2.939.291.828	2.487.694.112	3.081.268.592	3.51E-06	3.39E-05	Up
58489	ABHD17C	2408	1.257.292.386	2.368.835.066	0.913857561	6.74E-08	8.49E-07	Up
351	APP	3593	132.588.134	215.969.984	0.70387915	5.85E-16	1.72E-14	Up
8322	FZD4	7394	2.113.563.398	1.852.907.467	-3.511.814.647	8.63E-36	7.22E-34	Down
643338	C15orf62	2503	2.005.491.635	712.521.923	-1.492.949.639	0.009161394	0.038448102	Down
25937	WWTR1	5086	1.327.949.021	442.718.434	1.737.189.682	3.86E-27	2.24E-25	Up
6880	TAF9	1245	1.358.105.577	2.275.666.578	0.744693558	2.48E-06	2.44E-05	Up
7033	TFF3	1054	3.429.104.588	2.958.454.797	-353.491.615	1.64E-07	1.95E-06	Down
1734	DIO2	6366	4.029.424.756	4.362.857.994	3.436.627.718	3.09E-288	1.03E-284	Up
56104	PCDHGB1	2433	608.819.907	1.461.352.437	-2.058.711.374	3.67E-07	4.13E-06	Down
677807	SNORA22	134	7.298.260.968	2.176.074.236	157.610.313	0.005887445	0.026640756	Up
284340	CXCL17	938	2.014.961.705	1.033.443.202	5.680.562.869	6.41E-23	3.05E-21	Up
7494	XBP1	1818	2.390.708.899	8.033.741.941	-1.573.294.448	9.86E-68	1.87E-65	Down
285605	DTWD2	5849	1.079.109.832	6.517.923.072	-0.72735748	0.001173791	0.006600627	Down
57616	TSHZ3	5184	3.635.685.935	1.314.517.355	-146.769.439	0.000765823	0.00453321	Down
3231	HOXD1	1991	0.143186097	4.246.554.799	489.032.954	0.006778152	0.029916167	Up
170689	ADAMTS15	5677	0.13541495	6.588.694.885	5.604.533.795	0.000253487	0.001695678	Up
4828	NMB	1044	5.041.082.614	1.770.576.415	1.812.413.607	0.00593522	0.026830796	Up
1902	LPAR1	3628	5.005.672.453	1.739.265.453	1.796.842.343	0.004044483	0.019362344	Up
2001	ELF5	2202	1.739.383.582	5.305.321.297	-1.713.064.091	3.54E-15	9.81E-14	Down
5796	PTPRK	5614	2.518.402.508	1.259.829.004	-0.999280952	1.42E-39	1.34E-37	Down
284161	GDPD1	1996	4.911.166.667	1.458.998.006	1.570.840.223	1.78E-13	4.19E-12	Up
4669	NAGLU	2798	6.228.736.585	3.584.413.561	-0.79720246	0.007725637	0.033336492	Down
10585	POMT1	3001	826.068.057	4.805.956.533	-0.781437045	0.004641358	0.021764293	Down
100652772	NNT-AS1	3304	1.441.579.724	8.208.321.502	-0.812491481	0.000176381	0.001220926	Down
5245	PHB	1874	5.131.492.855	9.154.678.032	0.835130552	4.18E-20	1.69E-18	Up
5121	PCP4	566	8.869.076.476	0.234832754	-5.239.078.337	0.000295981	0.00195173	Down
11001	SLC27A2	2400	8.318.650.591	2.861.843.986	17.825.236	1.05E-28	6.73E-27	Up
84899	TMTC4	3730	5.421.026.428	2.331.824.323	-1.217.106.939	0.00035593	0.00230129	Down
9043	SPAG9	8236	3.940.993.798	7.037.804.285	0.836565916	9.22E-16	2.66E-14	Up
1435	CSF1	3645	1.079.377.247	3.578.092.365	1.728.991.448	4.80E-05	0.000376553	Up
4145	MATK	2146	291.708.617	5.337.670.242	0.871682176	0.005353928	0.024488281	Up
1540	CYLD	8644	259.921.835	6.066.593.155	1.222.808.729	0.001236284	0.006903281	Up
84833	ATP5MD	463	1.244.134.956	1.910.528.329	0.618828662	0.000210361	0.001435661	Up
401024	FSIP2	20787	4.124.929.863	1.923.370.588	-1.100.732.827	0.003806291	0.018376756	Down
6045	RNF2	3551	1.129.710.849	1.694.609.152	0.584999006	0.00088516	0.00515678	Up
10863	ADAM28	3243	0.136796497	7.506.242.232	5.777.987.654	0.000124696	0.000890414	Up
25912	C1orf43	1880	3.048.432.366	4.609.878.062	0.596661052	9.71E-08	1.20E-06	Up
25841	ABTB2	4919	1.521.089.796	2.479.823.181	0.705131932	1.39E-06	1.42E-05	Up
9819	TSC22D2	4798	4.580.244.399	7.028.172.931	0.617725108	2.06E-10	3.56E-09	Up
51205	ACP6	1911	5.016.145.017	1.974.667.163	197.695.854	9.77E-23	4.58E-21	Up
93099	DMKN	618	864.095.145	3.087.038.644	1.836.961.462	6.93E-28	4.30E-26	Up
10381	TUBB3	1803	1.886.105.435	8.792.035.858	2.220.786.944	2.15E-84	6.03E-82	Up
54438	GFOD1	2798	2.882.026.014	7.417.925.381	1.363.932.398	1.58E-06	1.60E-05	Up
6189	RPS3A	955	1.650.185.351	2.952.179.755	0.83915249	5.43E-28	3.40E-26	Up
80778	ZNF34	2830	1.198.963.264	7.536.293.783	-0.669860344	0.0069017	0.030369843	Down
54847	SIDT1	4936	522.614.646	1.918.365.907	-1.445.869.631	1.15E-26	6.59E-25	Down
101410538	MMP24OS	1770	4.146.316.899	1.513.833.977	-1.453.623.391	0.000641308	0.003871418	Down
51380	CSAD	2504	1.550.531.129	7.281.560.869	-1.090.442.847	9.41E-07	9.86E-06	Down
25797	QPCT	1719	4.358.108.253	1.920.018.225	2.139.346.068	0.000945659	0.005470805	Up
245812	CNPY4	1547	2.916.923.068	3.801.929.135	-293.964.379	5.88E-06	5.45E-05	Down
81691	REXO5	2791	8.592.661.783	4.427.201.664	-0.956710019	0.000227841	0.001542268	Down
7145	TNS1	10022	9.668.388.705	327.173.607	-4.885.147.199	1.65E-17	5.54E-16	Down
26084	ARHGEF26	5181	1.320.513.107	562.055.514	-1.232.314.085	2.03E-08	2.72E-07	Down
23111	SPART	4838	1.621.893.063	4.605.079.264	1.505.547.288	5.87E-05	0.000451028	Up
29121	CLEC2D	5294	8.278.853.825	383.812.113	-1.109.030.803	4.99E-05	0.000389677	Down
2280	FKBP1A	1574	4.025.618.598	7.041.197.096	0.806610234	5.65E-14	1.39E-12	Up
63941	NECAB3	1984	1.046.644.197	6.343.843.291	-0.722342048	0.001355926	0.007506032	Down
23596	OPN3	2632	1.274.903.838	3.927.029.984	162.305.018	7.10E-05	0.000533836	Up
51422	PRKAG2	2367	6.045.251.203	9.853.316.275	0.704807076	0.003263036	0.016081645	Up
51192	CKLF	827	1.045.580.703	3.494.843.124	1.740.923.278	0.000232012	0.001568368	Up
80019	UBTD1	1711	1.490.457.993	4.346.761.561	1.544.185.244	7.34E-05	0.000550327	Up
6650	CAPN15	4759	2.278.136.273	3.482.370.539	0.612215672	0.000131219	0.000932305	Up
157285	PRAG1	4726	9.530.296.599	1.490.370.284	0.645077796	0.000713705	0.004257627	Up
283335	LOC283335	2863	6.007.055.975	325.073.767	-0.88589097	0.006195348	0.027737596	Down
41	ASIC1	3853	1.858.024.601	1.183.386.807	2.671.080.207	1.24E-20	5.12E-19	Up
9612	NCOR2	8817	1.094.893.263	1.751.632.768	0.677910111	3.04E-21	1.29E-19	Up
389177	TMEM212	1902	4.741.170.422	2.336.981.591	-1.020.596.882	5.57E-11	1.02E-09	Down
56652	TWNK	3656	102.209.408	1.672.377.943	0.710372924	7.23E-05	0.000543332	Up
896	CCND3	2151	8.931.951.401	1.747.991.679	0.96865101	5.66E-07	6.21E-06	Up
54873	PALMD	2601	0.484529057	1.085.842.278	4.486.087.565	0.000413569	0.002627012	Up
6470	SHMT1	2553	9.845.472.593	528.708.867	-0.896986936	0.000193485	0.001334681	Down
5045	FURIN	4211	1.413.527.379	2.466.030.304	0.802890701	7.30E-08	9.16E-07	Up
55227	LRRC1	3180	1.954.302.641	1.285.345.757	-0.604497403	0.000279964	0.001857807	Down
18	ABAT	4814	2.417.640.304	1.124.929.761	-1.103.764.692	1.14E-11	2.25E-10	Down
7105	TSPAN6	3848	2.419.949.159	5.334.140.387	1.140.279.057	0.001627287	0.008833778	Up
4790	NFKB1	3994	2.392.225.024	1.228.734.001	-0.961180471	7.16E-09	1.02E-07	Down
9278	ZBTB22	2663	7.719.649.353	4.145.679.883	-0.896926598	0.00113786	0.006425809	Down
374378	GALNT18	2518	2.867.697.575	2.950.526.868	3.363.007.804	8.74E-08	1.08E-06	Up
84337	ELOF1	1038	989.349.759	1.610.846.541	0.703266517	0.000238977	0.001609981	Up
81539	SLC38A1	7533	4.315.368.681	2.082.366.482	-1.051.259.825	3.00E-58	4.59E-56	Down
726	CAPN5	4393	2.697.867.122	7.170.282.722	-1.911.717.383	0.000402333	0.002565471	Down
6659	SOX4	4912	6.637.488.466	2.838.631.942	-1.225.441.648	6.53E-25	3.40E-23	Down
58480	RHOU	3926	4.100.854.405	1.084.631.194	-1.918.719.956	2.10E-05	0.000176449	Down
27324	TOX3	4713	3.368.054.631	1.493.807.689	-117.292.111	0.009519964	0.039685126	Down
10319	LAMC3	6107	5.496.873.344	1.824.554.592	1.730.861.175	0.00604204	0.027210373	Up
100506599	PPP1R26-AS1	2939	4.298.237.275	1.960.362.676	-1.132.624.542	0.003029136	0.015089573	Down
5141	PDE4A	4493	2.511.716.083	9.646.257.331	1.941.295.902	1.84E-11	3.53E-10	Up
26064	RAI14	5008	1.650.849.766	1.068.540.005	2.694.360.182	4.75E-138	3.26E-135	Up
80864	EGFL8	1311	2.390.062.962	8.365.715.578	-151.448.777	0.010630796	0.043594367	Down
84446	BRSK1	3109	5.520.178.595	2.927.467.758	2.406.866.433	4.20E-06	4.00E-05	Up
84189	SLITRK6	4199	1.634.886.522	3.861.598.567	-20.819.204	2.20E-18	7.93E-17	Down
55240	STEAP3	4042	9.613.330.987	1.922.484.496	0.999863652	1.46E-08	2.00E-07	Up
57198	ATP8B2	5872	1.013.199.645	5.970.454.347	-0.763005848	0.001748471	0.009376534	Down
10098	TSPAN5	3406	1.056.799.089	1.987.333.887	-2.410.794.946	1.48E-14	3.86E-13	Down
59351	PBOV1	2505	20.736.398	7.085.275.649	-1.549.269.427	0.009158434	0.038443788	Down
141	ADPRH	3618	2.182.966.794	1.723.038.825	298.059.312	0.000112912	0.000813565	Up
26271	FBXO5	2160	1.641.706.521	1.069.010.017	-0.618920876	0.000651688	0.003924129	Down
105376382	LOC105376382	713	0.134481616	599.577.171	5.478.464.581	0.000491143	0.003060815	Up
55796	MBNL3	11317	7.648.250.456	2.182.559.948	-1.809.108.487	2.71E-52	3.61E-50	Down
4869	NPM1	1340	3.403.099.194	5.847.713.294	0.781023376	1.07E-24	5.51E-23	Up
727677	CASC8	1561	0.282917013	7.563.888.781	4.740.677.312	0.001545362	0.008439693	Up
144321	GLIPR1L2	1784	8.527.720.199	438.859.515	-0.958400916	0.001576437	0.008602322	Down
3065	HDAC1	2091	6.132.266.668	4.078.967.095	-0.588216566	1.84E-08	2.48E-07	Down
27113	BBC3	1632	2.183.723.548	4.337.709.587	0.990143239	0.004321774	0.020478006	Up
493911	PHOSPHO2	1176	1.629.064.322	4.667.946.681	-1.803.183.582	0.011277328	0.045876962	Down
57156	TMEM63C	5434	3.752.193.874	1.366.912.963	1.865.115.105	8.51E-16	2.47E-14	Up
23767	FLRT3	3830	2.839.362.521	3.759.889.987	-2.916.804.705	1.57E-05	0.000134797	Down
9556	ATP5MPL	685	1.434.529.492	2.697.566.463	0.911080877	1.86E-09	2.85E-08	Up
7867	MAPKAPK3	2553	7.088.810.783	1.162.133.037	0.713159706	0.000716014	0.004266525	Up
387914	SHISA2	2889	1.402.681.017	4.582.054.626	-4.936.048.496	4.45E-24	2.24E-22	Down
4580	MTX1	1612	2.430.315.877	4.623.232.814	0.927758176	0.006747763	0.029828351	Up
91947	ARRDC4	4074	2.135.484.235	5.703.586.116	1.417.306.048	1.82E-05	0.00015475	Up
5213	PFKM	3343	1.892.968.722	3.313.672.943	0.807780643	9.52E-10	1.51E-08	Up
3554	IL1R1	4735	8.956.364.759	185.198.528	-2.273.840.653	3.98E-12	8.25E-11	Down
6158	RPL28	1360	1.947.370.995	3.144.141.812	0.69113853	2.24E-13	5.22E-12	Up
3955	LFNG	2133	7.475.917.629	2.731.360.508	-1.452.630.928	2.38E-06	2.35E-05	Down
54899	PXK	2804	3.136.155.629	5.758.819.211	0.876775878	0.005316879	0.024372863	Up
29887	SNX10	2592	7.892.790.432	1.199.309.891	0.603597138	0.00587181	0.026594195	Up
84650	EBPL	994	5.862.098.952	9.677.951.717	0.723284421	0.001982468	0.010445619	Up
8370	HIST2H4A	396	3.881.224.452	2.179.203.093	-0.832711211	3.09E-10	5.21E-09	Down
64770	CCDC14	4234	3.368.103.321	1.916.383.574	-0.813550043	2.08E-09	3.17E-08	Down
51015	ISOC1	1942	1.002.372.253	181.197.468	-2.467.783.683	1.55E-89	4.83E-87	Down
9747	TCAF1	5385	1.013.001.459	4.509.995.842	-1.167.438.244	2.83E-31	1.97E-29	Down
1844	DUSP2	1708	4.264.370.892	143.780.849	1.753.466.702	0.010414054	0.042837967	Up
116966	WDR17	7361	303.926.554	1.305.822.236	210.316.388	0.005570482	0.025350597	Up
252969	NEIL2	2444	4.382.419.632	1.171.116.821	1.418.085.455	2.22E-09	3.37E-08	Up
25932	CLIC4	4452	6.211.704.651	3.622.898.773	-0.777844739	1.98E-10	3.42E-09	Down
124801	LSM12	2507	3.862.613.878	6.049.773.624	0.647303692	2.25E-09	3.42E-08	Up
1591	CYP24A1	3287	237.089.808	2.793.809.538	3.558.728.121	1.60E-63	2.85E-61	Up
100505641	FGD5-AS1	3678	9.116.866.082	5.460.653.782	-0.739464294	5.11E-15	1.39E-13	Down
153572	IRX2	3036	1.445.098.987	287.468.905	0.992237592	2.58E-10	4.40E-09	Up
100169758	RNA5S7	121	5.783.939.179	2.599.042.704	2.167.856.052	0.000109394	0.000789929	Up
1977	EIF4E	11385	5.165.858.325	3.256.556.082	-0.665661006	3.43E-08	4.46E-07	Down
150468	CKAP2L	4816	1.865.387.491	9.057.550.523	-1.042.282.495	1.00E-07	1.23E-06	Down
7335	UBE2V1	2153	1.872.888.365	2.835.368.448	0.598271312	1.16E-17	3.99E-16	Up
89797	NAV2	10150	4.416.097.302	2.054.383.285	2.217.861.504	5.88E-29	3.80E-27	Up
113146	AHNAK2	18173	5.868.433.705	1.332.106.763	1.182.662.311	8.86E-08	1.10E-06	Up
9246	UBE2L6	1293	3.909.462.734	1.422.596.763	1.863.484.525	3.17E-17	1.04E-15	Up
57325	KAT14	3714	1.225.127.816	6.214.456.848	-0.979232063	8.28E-06	7.45E-05	Down
22874	PLEKHA6	7434	3.313.010.425	1.435.668.481	-1.206.420.097	1.42E-15	4.07E-14	Down
285973	ATG9B	4051	1.522.074.655	2.131.531.776	3.807.779.536	1.55E-06	1.57E-05	Up
221935	SDK1	10397	3.473.247.937	8.853.441.801	-197.197.508	1.43E-28	9.07E-27	Down
114915	EPB41L4A-AS1	1194	1.527.895.604	3.960.193.124	1.374.024.815	0.00038299	0.002457879	Up
284900	TTC28-AS1	1358	4.378.907.057	1.741.181.836	-1.330.503.953	0.000574441	0.003513236	Down
5885	RAD21	3773	2.299.966.273	1.385.344.683	-0.731367732	2.95E-19	1.13E-17	Down
25800	SLC39A6	3637	5.071.751.381	1.916.754.121	-1.403.818.744	1.19E-74	2.56E-72	Down
221584	ZSCAN12P1	4066	8.812.486.846	3.232.343.515	1.874.959.423	0.000194539	0.001340092	Up
54843	SYTL2	4148	1.408.231.237	7.683.986.863	-0.873957291	7.28E-26	4.06E-24	Down
2817	GPC1	3686	1.024.930.918	2.109.721.349	1.041.525.787	1.23E-09	1.92E-08	Up
1605	DAG1	5406	1.005.159.231	4.136.575.239	-1.280.915.333	3.52E-39	3.27E-37	Down
1501	CTNND2	4902	4.612.322.367	6.685.999.106	-2.786.278.283	8.40E-63	1.45E-60	Down
286046	XKR6	2044	1.027.345.977	7.656.310.499	2.897.727.222	0.011615834	0.047013771	Up
112479	ERI2	3459	1.128.541.423	5.686.151.388	-0.988934959	4.17E-05	0.000329743	Down
286042	FAM86B3P	1374	1.039.627.968	2.564.764.601	1.302.759.067	0.009028554	0.037970678	Up
3678	ITGA5	4267	459.654.643	6.277.524.253	3.771.573.479	2.57E-123	1.38E-120	Up
7852	CXCR4	1751	6.032.516.194	1.500.660.153	-200.716.259	1.39E-07	1.67E-06	Down
29109	FHOD1	3865	1.303.622.076	3.130.040.602	1.263.655.683	2.96E-16	9.01E-15	Up
100507156	LOC100507156	4374	1.840.580.138	1.113.845.826	2.597.317.084	0.003329946	0.016370861	Up
60592	SCOC	1887	6.750.662.985	114.020.496	0.75619208	0.000791517	0.004668637	Up
819	CAMLG	2255	8.177.073.387	1.367.377.046	0.741754619	0.000215487	0.001468129	Up
4781	NFIB	8226	6.185.182.929	2.677.795.978	-1.207.770.218	2.67E-27	1.58E-25	Down
27292	DIMT1	2171	1.578.889.801	2.879.091.753	0.866703285	9.32E-09	1.31E-07	Up
3797	KIF3C	5431	8.897.288.273	184.584.763	1.052.845.865	1.48E-07	1.77E-06	Up
10397	NDRG1	3126	8.878.208.589	6.472.264.236	2.865.929.999	1.13E-93	3.69E-91	Up
5899	RALB	2275	2.235.119.727	4.039.089.765	0.853678096	6.01E-11	1.09E-09	Up
26167	PCDHB5	2926	1.541.481.406	4.226.342.816	-1.866.835.787	2.48E-12	5.25E-11	Down
55139	ANKZF1	2513	7.028.264.576	183.285.632	1.382.853.288	4.34E-13	9.80E-12	Up
85439	STON2	12957	6.992.846.575	3.077.756.312	-1.184.000.845	2.27E-24	1.16E-22	Down
2491	CENPI	3092	1.058.055.742	4.667.236.464	-1.180.775.168	1.18E-06	1.22E-05	Down
3105	HLA-A	1632	3.231.385.401	7.465.122.505	1.208.013.108	4.35E-31	3.01E-29	Up
102723753	LOC102723753	4411	4.279.056.643	220.136.476	-0.958894561	0.011610597	0.047002134	Down
728498	GOLGA8H	5261	1.978.640.454	1.362.315.909	2.783.479.906	0.000517126	0.003203028	Up
8425	LTBP4	4979	519.076.308	9.387.113.462	0.854734956	0.000515646	0.003194853	Up
374899	ZNF829	5001	4.047.651.791	1.090.238.501	-1.892.441.409	2.85E-05	0.000232524	Down
23406	COTL1	1893	3.010.863.661	2.406.918.238	2.998.937.849	7.32E-290	2.91E-286	Up
771	CA12	4188	8.560.365.686	2.547.940.238	-1.748.340.988	3.21E-64	5.75E-62	Down
8706	B3GALNT1	3366	1.888.977.747	1.159.818.616	-0.703706506	6.71E-05	0.000508914	Down
6558	SLC12A2	6892	1.106.271.785	3.415.786.611	-169.541.611	2.60E-57	3.92E-55	Down
5202	PFDN2	668	4.949.956.198	1.850.339.325	19.023.022	3.30E-19	1.26E-17	Up
4084	MXD1	5630	1.323.763.762	297.710.561	1.169.264.718	2.92E-16	8.90E-15	Up
147040	KCTD11	2783	2.016.469.595	476.687.255	12.412.114	0.000420098	0.002659997	Up
56605	ERO1B	5070	2.669.913.476	5.092.160.491	0.931484901	0.005158106	0.023794964	Up
23254	KAZN	3643	5.093.743.763	8.513.816.794	0.741079658	0.003482436	0.017028145	Up
5627	PROS1	3595	2.524.035.055	1.508.629.387	2.579.434.581	0.000730869	0.00434678	Up
23237	ARC	2948	2.956.455.834	3.078.547.912	3.380.309.391	1.97E-08	2.64E-07	Up
22824	HSPA4L	3894	1.026.393.178	3.474.495.587	1.759.220.062	3.93E-32	2.83E-30	Up
23231	SEL1L3	4415	8.792.537.592	1.464.647.897	0.736202377	0.000210361	0.001435661	Up
84888	SPPL2A	2010	5.702.038.477	2.531.094.231	-1.171.716.556	6.50E-20	2.57E-18	Down
26056	RAB11FIP5	4362	3.213.516.969	1.200.681.523	1.901.628.536	3.86E-13	8.77E-12	Up
54578	UGT1A6	1877	3.796.151.358	6.254.945.529	-260.146.829	1.36E-51	1.78E-49	Down
7040	TGFB1	2741	2.684.350.655	6.670.657.452	1.313.255.817	3.93E-31	2.73E-29	Up
55616	ASAP3	4199	1.384.055.633	6.043.297.507	-1.195.494.062	7.22E-08	9.05E-07	Down
4817	NIT1	1639	3.100.668.415	5.663.697.395	0.869164933	0.005956361	0.026909769	Up
6002	RGS12	6240	6.773.542.212	4.046.972.166	-0.74306756	0.010682995	0.043763335	Down
948	CD36	1828	1.492.555.954	9.008.779.208	-4.050.309.589	2.70E-27	1.59E-25	Down
100499466	LINC00674	11210	1.697.404.406	9.588.766.372	-0.823913203	9.71E-29	6.25E-27	Down
25824	PRDX5	758	2.542.866.192	3.993.207.698	0.651092564	5.69E-07	6.24E-06	Up
226	ALDOA	1599	4.079.649.804	6.379.192.757	0.644928555	4.80E-18	1.69E-16	Up
26524	LATS2	5558	9.534.893.192	1.535.825.539	0.687725661	0.000710771	0.004242666	Up
6505	SLC1A1	3757	1.031.361.361	2.999.216.994	4.861.964.098	6.45E-08	8.14E-07	Up
8682	PEA15	2509	2.036.096.938	5.348.905.075	1.393.437.352	6.93E-31	4.77E-29	Up
23270	TSPYL4	4144	2.459.712.453	1.464.723.639	-0.747861185	6.88E-06	6.29E-05	Down
138050	HGSNAT	5209	9.919.041.606	5.010.188.255	-0.985335919	0.000179507	0.001241696	Down
55002	TMCO3	2645	1.324.508.878	7.054.707.009	-0.908799442	2.29E-05	0.000190509	Down
64928	MRPL14	917	7.745.909.549	1.281.224.231	0.726016428	0.000252636	0.001691695	Up
9369	NRXN3	9193	1.394.471.687	5.783.049.769	-4.591.744.315	1.50E-25	8.13E-24	Down
3219	HOXB9	2711	1.262.331.155	548.247.743	5.440.665.632	1.31E-13	3.15E-12	Up
25940	FAM98A	2829	1.929.108.775	37.086.825	0.94297227	4.45E-12	9.18E-11	Up
342184	FMN1	12521	8.204.646.985	2.092.172.399	-1.971.439.524	6.06E-10	9.83E-09	Down
85002	FAM86B1	2306	2.342.146.175	5.399.633.783	1.205.030.445	0.000242131	0.001628471	Up
642846	LOC642846	3514	7.868.819.786	2.765.518.595	-1.508.597.225	4.25E-07	4.75E-06	Down
3257	HPS1	2361	6.317.953.269	2.751.638.878	-1.199.166.122	0.000210655	0.001437179	Down
11064	CNTRL	6575	2.331.395.041	1.090.522.503	-1.096.173.942	8.31E-11	1.49E-09	Down
50617	ATP6V0A4	3049	3.407.397.833	8.102.333.522	-2.072.261.022	5.10E-05	0.000396977	Down
54965	PIGX	3052	1.508.462.206	9.481.935.796	-0.669825021	0.000498599	0.003101788	Down
10485	C1orf61	576	0.136876868	6.452.639.322	5.558.938.829	0.000300367	0.001978684	Up
7644	ZNF91	5419	109.971.751	1.854.510.171	0.753905201	9.67E-26	5.35E-24	Up
54108	CHRAC1	2283	9.778.432.344	1.534.605.495	0.650192726	0.000646778	0.003900461	Up
1746	DLX2	2308	4.469.560.739	2.909.164.077	2.702.399.709	1.31E-06	1.35E-05	Up
653082	ZDHHC11B	4475	9.838.343.874	3.293.751.703	1.743.244.416	0.00022339	0.0015142	Up
89894	TMEM116	1466	2.556.676.572	8.515.614.897	-1.586.087.053	0.00740515	0.032150751	Down
388815	MIR99AHG	1877	1.204.631.082	1.227.022.702	-3.295.357.543	0.002097954	0.010964125	Down
9249	DHRS3	1627	4.480.420.827	1.539.603.964	1.780.853.141	5.21E-16	1.54E-14	Up
23033	DOP1A	7962	1.393.056.311	917.618.483	-0.60228722	0.001761788	0.009440317	Down
90632	LINC00473	1451	1.294.940.999	1.851.993.827	3.838.121.018	7.86E-06	7.12E-05	Up
5819	NECTIN2	2640	5.696.024.852	3.147.408.841	-0.855790847	1.24E-13	3.01E-12	Down
2810	SFN	1331	2.808.713.282	6.300.409.729	1.165.536.294	1.76E-25	9.54E-24	Up
2107	ETF1	3752	5.374.409.424	8.273.175.799	0.622335008	3.98E-09	5.87E-08	Up
57595	PDZD4	3782	7.291.749.464	1.148.117.424	0.654933303	0.002199673	0.011435655	Up
121551	BTBD11	5214	7.369.801.676	4.258.119.591	2.530.518.768	1.84E-08	2.47E-07	Up
285368	PRRT3	2899	2.434.055.338	7.935.566.068	-1.616.956.924	6.17E-19	2.32E-17	Down
5493	PPL	6256	7.169.122.828	142.286.688	0.988932178	3.34E-36	2.84E-34	Up
4130	MAP1A	10275	2.264.044.818	6.806.362.924	-1.733.946.533	0.002745285	0.013852415	Down
10690	FUT9	12815	5.452.572.319	1.345.655.524	-201.862.786	3.22E-51	4.11E-49	Down
57684	ZBTB26	2008	6.068.513.719	3.579.556.845	-0.761562229	0.010658382	0.04368049	Down
10069	RWDD2B	1712	8.726.545.478	1.344.316.955	0.623390767	0.003134524	0.015532908	Up
23612	PHLDA3	1939	1.821.213.659	2.866.260.031	0.654269314	1.54E-06	1.57E-05	Up
60684	TRAPPC11	4503	8.274.469.155	1.337.043.789	0.692308051	0.000355007	0.002296066	Up
29923	HILPDA	1318	7.116.077.222	3.685.305.346	-0.949298007	0.000803118	0.004725857	Down
6405	SEMA3F	3535	5.450.713.423	1.073.988.833	-2.343.466.078	9.68E-60	1.54E-57	Down
100533107	RTEL1-TNFRSF6B	5772	2.382.657.471	5.898.408.972	1.307.754.291	0.000890345	0.005182436	Up
378938	MALAT1	8521	3.567.169.404	2.213.294.705	-0.688584169	4.55E-06	4.30E-05	Down
100526836	BLOC1S5-TXNDC5	3352	171.144.152	0.23709957	-617.357.514	6.40E-06	5.90E-05	Down
51226	COPZ2	939	1.923.155.004	1.086.079.673	2.497.582.989	0.003988774	0.019137075	Up
4594	MUT	3886	1.254.169.809	7.445.973.313	-0.752200346	0.0003928	0.00251356	Down
489	ATP2A3	4658	1.039.939.682	2.685.158.604	-1.953.420.641	1.26E-82	3.30E-80	Down
9120	SLC16A6	3892	9.836.443.161	4.871.764.942	-1.013.692.208	3.85E-05	0.000307359	Down
51330	TNFRSF12A	1048	1.645.976.916	313.259.166	0.928412621	6.99E-12	1.41E-10	Up
5768	QSOX1	3060	4.924.041.244	1.246.485.898	133.995.181	9.72E-34	7.56E-32	Up
101927374	LOC101927374	2254	5.781.188.927	3.239.456.079	-0.835614622	0.004213612	0.020065828	Down
10567	RABAC1	821	3.023.295.867	5.830.126.066	0.947404908	0.001486114	0.008160914	Up
254531	LPCAT4	1908	5.369.785.896	1.439.171.046	1.422.301.596	2.70E-10	4.60E-09	Up
270	AMPD1	2414	2.766.368.788	34.455.015	3.638.648.584	1.37E-09	2.12E-08	Up
115207	KCTD12	6255	2.969.494.783	1.730.164.954	2.542.620.188	0.00027159	0.001808267	Up
26504	CNNM4	4814	4.740.154.174	277.426.912	-0.77282624	2.37E-11	4.49E-10	Down
55602	CDKN2AIP	3587	1.829.294.673	4.015.526.335	113.430.161	0.003495536	0.017075271	Up
4528	MTIF2	2545	1.851.126.883	2.927.646.418	0.661337539	1.65E-05	0.00014104	Up
2534	FYN	2959	1.740.567.316	2.331.192.316	3.743.438.511	5.23E-07	5.75E-06	Up
6772	STAT1	3824	2.992.124.508	4.876.224.799	0.704594427	7.91E-11	1.42E-09	Up
84321	THOC3	1617	1.020.168.504	1.628.478.525	0.67471723	0.000237614	0.00160134	Up
25949	SYF2	1777	1.203.426.761	1.816.596.345	0.594089539	0.000451228	0.002840854	Up
100505915	LOC100505915	2598	1.717.881.575	1.049.013.989	-0.711596668	0.000762794	0.004516623	Down
58505	OSTC	1089	2.656.090.589	145.682.457	-0.866477193	2.11E-08	2.81E-07	Down
2323	FLT3LG	1080	0.273436893	7.166.860.499	4.712.061.459	0.001879093	0.009966904	Up
6157	RPL27A	4906	1.051.812.176	1.603.832.507	0.608646381	6.41E-17	2.06E-15	Up
23116	TOGARAM1	6320	2.125.292.081	1.390.708.097	-0.611841489	0.000156864	0.001096888	Down
9654	TTLL4	4997	1.452.304.701	219.135.917	0.593481795	9.88E-05	0.000723842	Up
7374	UNG	2080	3.037.543.508	1.691.131.523	-0.844916207	2.59E-09	3.89E-08	Down
90576	ZNF799	2588	3.817.232.071	1.927.214.197	-0.986009972	0.011855621	0.047838344	Down
57181	SLC39A10	5337	1.934.429.208	6.801.893.906	181.402.857	7.66E-37	6.66E-35	Up
26127	FGFR1OP2	1575	1.245.150.636	6.496.145.918	-0.938664343	6.22E-05	0.000475117	Down
23528	ZNF281	4906	2.232.281.964	3.796.949.342	0.766321483	5.58E-09	8.02E-08	Up
23024	PDZRN3	3894	8.330.144.634	3.919.452.942	-1.087.689.241	6.38E-05	0.000485621	Down
4685	NCAM2	4918	7.000.330.065	2.204.153.007	-4.989.126.666	4.47E-109	2.07E-106	Down
84803	GPAT3	2678	680.161.212	1.296.225.827	0.930368445	1.30E-05	0.00011343	Up
28970	C11orf54	4479	8.706.007.609	5.232.425.978	-0.734531284	0.004045479	0.019362454	Down
57211	ADGRG6	6971	5.190.947.867	9.522.589.479	0.87535594	8.06E-19	3.01E-17	Up
100885776	UGDH-AS1	2967	6.835.243.299	4.149.552.545	-0.720036915	1.49E-05	0.000127918	Down
161436	EML5	7171	1.541.485.109	4.515.572.921	1.550.588.091	3.64E-05	0.000291449	Up
1475	CSTA	838	1.660.421.111	1.643.413.995	-3.336.781.317	0.000268072	0.001788433	Down
3017	HIST1H2BD	561	5.101.327.571	2.310.201.113	-1.142.854.293	1.49E-22	6.82E-21	Down
5966	REL	7754	4.314.718.316	2.545.710.258	-0.76119815	2.84E-10	4.82E-09	Down
3038	HAS3	3718	2.267.770.761	9.416.729.468	2.053.951.271	1.66E-11	3.21E-10	Up
55841	WWC3	6463	3.588.753.912	8.803.563.818	-2.027.323.426	2.21E-36	1.90E-34	Down
100861516	RAI1-AS1	718	4.183.094.494	0.225329103	-4.214.465.022	0.011062462	0.045141287	Down
92610	TIFA	3090	1.451.601.272	7.326.692.605	-0.986411232	1.34E-06	1.37E-05	Down
64969	MRPS5	3366	2.364.379.746	4.768.189.051	101.197.967	3.79E-16	1.14E-14	Up
65986	ZBTB10	9083	5.149.266.335	1.238.334.554	-205.596.576	5.68E-50	7.06E-48	Down
71	ACTG1	1838	3.181.685.669	565.917.049	0.830799288	3.94E-34	3.14E-32	Up
463	ZFHX3	15249	1.823.772.985	5.919.179.492	-162.345.705	2.42E-86	7.19E-84	Down
79694	MANEA	4633	1.854.922.573	9.130.006.559	-1.022.671.167	2.80E-08	3.67E-07	Down
29767	TMOD2	9168	2.901.284.188	9.520.716.572	1.714.378.543	7.07E-10	1.14E-08	Up
57542	KLHL42	6477	1.581.168.772	8.134.143.652	-0.958928992	7.36E-06	6.70E-05	Down
101929567	LINC01814	8839	5.190.379.429	3.067.611.928	-0.758724023	4.51E-07	5.01E-06	Down
388662	SLC6A17	6419	3.870.690.628	2.034.451.669	2.393.977.101	0.000472192	0.002957852	Up
79729	SH3D21	2374	7.524.164.759	1.239.321.904	0.719947619	0.000796599	0.004694437	Up
401152	C4orf3	2854	1.130.112.146	2.216.843.605	0.97204105	1.16E-08	1.61E-07	Up
55325	UFSP2	2379	2.346.587.994	6.028.433.817	1.361.218.679	1.53E-05	0.000131107	Up
64430	PCNX4	4637	190.311.056	1.066.704.724	-0.835198499	5.11E-06	4.79E-05	Down
3092	HIP1	7955	1.914.182.561	3.705.184.195	0.952816834	6.37E-13	1.41E-11	Up
27031	NPHP3	5418	890.835.718	3.353.124.323	-1.409.653.429	7.94E-07	8.43E-06	Down
2114	ETS2	3784	1.030.843.491	5.935.639.003	2.525.578.041	1.03E-85	3.02E-83	Up
166929	SGMS2	5970	2.427.494.744	1.350.290.486	-0.846198366	4.34E-08	5.59E-07	Down
4097	MAFG	5051	1.196.300.688	188.590.296	0.65667539	7.78E-05	0.000580354	Up
162333	10/Mar	3231	2.203.135.001	1.210.121.209	2.457.521.753	0.004801511	0.022399173	Up
9628	RGS6	2875	341.611.667	1.645.869.902	2.268.421.149	0.000817592	0.004798259	Up
11343	MGLL	4337	3.007.831.771	137.555.111	2.193.213.961	8.47E-20	3.32E-18	Up
81786	TRIM7	1971	4.274.392.258	1.627.935.799	1.929.252.591	0.00412407	0.019681805	Up
6385	SDC4	2615	5.657.162.617	8.656.227.314	0.613659743	2.39E-10	4.10E-09	Up
875	CBS	2592	2.660.526.551	4.451.370.418	0.742537758	4.59E-09	6.69E-08	Up
81607	NECTIN4	3520	7.576.023.026	1.825.015.649	1.268.396.214	4.61E-12	9.50E-11	Up
6867	TACC1	7397	3.631.730.047	1.565.899.709	-1.213.665.153	1.44E-17	4.86E-16	Down
3939	LDHA	2222	276.952.694	6.732.793.514	1.281.565.648	7.44E-72	1.56E-69	Up
29070	CCDC113	5304	3.468.331.435	643.706.105	0.892160382	0.002119427	0.01105892	Up
110006325	PPIP5K1P1-CATSPER2	5282	1.347.756.806	0.899226286	-3.905.732.175	0.001032727	0.005904135	Down
6693	SPN	7280	1.414.646.234	3.683.970.129	-1.941.108.049	0.011979097	0.048248533	Down
1033	CDKN3	906	1.616.333.125	1.046.668.822	-0.626919538	0.001085321	0.006167612	Down
4059	BCAM	2787	3.121.337.828	9.965.620.968	-1.647.132.902	1.60E-20	6.59E-19	Down
57608	JCAD	9343	4.990.236.006	6.780.422.159	3.764.195.148	5.70E-18	1.99E-16	Up
153339	TMEM167A	4608	1.260.993.402	2.073.965.822	0.717831393	6.13E-06	5.67E-05	Up
6821	SUOX	2380	109.684.091	433.717.886	-1.338.525.443	1.13E-07	1.38E-06	Down
7052	TGM2	5127	1.751.975.852	1.177.054.739	2.748.126.619	0.001770504	0.009484469	Up
8463	TEAD2	2142	3.113.329.178	6.044.139.686	0.957078879	0.001383144	0.007648221	Up
10557	RPP38	1215	8.128.775.808	1.251.816.786	0.622913423	0.002717291	0.013728565	Up
84720	PIGO	3997	1.261.520.169	7.094.648.944	-0.830360068	0.000142208	0.001004287	Down
80206	FHOD3	5138	5.654.585.605	2.604.183.012	2.203.337.633	6.81E-05	0.000515015	Up
323	APBB2	8949	5.439.735.727	2.148.953.531	-1.339.902.278	4.86E-27	2.80E-25	Down
22885	ABLIM3	4011	7.282.113.438	3.872.452.183	-0.91110979	0.001941551	0.010259909	Down
8968	HIST1H3F	466	2.270.212.537	1.086.329.591	-1.063.365.487	1.09E-08	1.51E-07	Down
51657	STYXL1	1248	7.702.698.248	1.156.013.023	0.585721837	0.004720672	0.022094567	Up
201562	HACD2	4271	1.206.008.488	6.268.595.267	-0.944025971	8.30E-28	5.07E-26	Down
1305	COL13A1	2999	0.27018195	9.196.307.901	5.089.051.568	0.00046103	0.002896136	Up
8870	IER3	1254	1.688.900.344	6.424.127.163	1.927.416.248	5.72E-58	8.69E-56	Up
149076	ZNF362	3158	1.791.223.741	7.015.227.345	-1.352.383.792	1.63E-11	3.17E-10	Down
57468	SLC12A5	6066	3.392.004.534	1.145.030.516	-1.566.752.051	0.000618568	0.003748516	Down
6591	SNAI2	2112	1.921.381.545	1.308.650.667	2.767.864.093	0.000910288	0.005287692	Up
55315	SLC29A3	2158	1.093.386.987	4.765.959.307	-1.197.965.572	7.10E-07	7.63E-06	Down
342035	GLDN	4674	1.785.810.272	584.594.022	1.710.856.262	2.36E-07	2.73E-06	Up
54828	BCAS3	3690	1.578.322.385	8.657.778.458	-0.866323128	6.76E-26	3.78E-24	Down
100506054	RNASEH1-AS1	1361	4.485.236.803	712.584.578	0.667877104	0.011927964	0.04808151	Up
101927994	LINC01087	3516	5.457.628.328	2.624.313.616	-105.633.401	0.00360955	0.017571836	Down
2354	FOSB	3746	1.195.541.325	5.078.227.786	208.666.111	2.22E-07	2.58E-06	Up
219844	HYLS1	1866	7.990.129.049	3.315.019.525	-1.269.201.437	2.85E-05	0.000232524	Down
100288142	NBPF20	18450	1.414.933.047	4.048.455.992	1.516.638.007	4.84E-28	3.05E-26	Up
3021	H3F3B	2909	2.473.232.753	1.502.289.952	-0.719234727	5.22E-24	2.62E-22	Down
8340	HIST1H2BL	453	3.221.128.901	9.593.003.109	-1.747.511.965	4.17E-27	2.40E-25	Down
648	BMI1	3435	2.855.152.573	498.985.461	0.805429938	1.06E-09	1.67E-08	Up
54205	CYCS	5544	4.397.986.315	7.115.650.185	0.694152473	1.21E-08	1.67E-07	Up
85358	SHANK3	7113	2.869.105.057	7.263.615.014	1.340.086.943	2.83E-06	2.77E-05	Up
221061	FAM171A1	3964	1.201.181.429	1.038.624.909	311.214.875	0.001643621	0.008903023	Up
1984	EIF5A	1288	1.641.128.855	3.449.153.045	1.071.553.627	5.35E-59	8.38E-57	Up
9611	NCOR1	6686	1.039.244.857	6.080.834.517	-0.773194375	8.59E-20	3.37E-18	Down
8863	PER3	6336	8.243.653.189	3.835.730.432	-1.103.782.478	6.95E-05	0.000523671	Down
79827	CLMP	2955	3.242.440.192	4.116.398.782	3.666.230.883	1.67E-10	2.90E-09	Up
100132074	FOXO6	2590	702.803.391	4.260.039.931	-0.722254199	0.010604154	0.043494078	Down
101929572	LOC101929572	2082	5.533.398.258	0.227228086	-4.605.952.689	0.003164856	0.01566099	Down
10589	DRAP1	1022	2.145.147.012	374.737.389	0.804803406	1.23E-09	1.92E-08	Up
7739	ZNF185	4118	7.198.406.262	2.877.350.131	1.998.991.354	3.18E-32	2.30E-30	Up
7568	ZNF20	3068	3.013.724.337	1.150.903.281	-1.388.780.863	0.003782158	0.018277979	Down
64208	POPDC3	1488	2.353.249.585	1.528.602.097	2.699.486.669	0.000506225	0.003142353	Up
100169755	RNA5S4	121	5.783.939.179	2.599.042.704	2.167.856.052	0.000109394	0.000789929	Up
80194	TMEM134	958	4.263.506.373	7.439.006.508	0.803069547	0.003771231	0.018229603	Up
51191	HERC5	3520	0.268487606	5.012.358.596	4.222.562.234	0.010497917	0.043129449	Up
79180	EFHD2	2424	1.611.685.762	3.201.197.636	0.990041267	1.02E-12	2.24E-11	Up
113189	CHST14	2213	6.922.406.907	406.586.012	-0.767713165	0.007361639	0.032015727	Down
11228	RASSF8	4657	2.041.414.243	6.697.838.247	-1.607.801.523	2.58E-16	7.93E-15	Down
1316	KLF6	4679	639.725.894	1.562.315.137	1.288.159.706	1.25E-09	1.94E-08	Up
55105	GPATCH2	4418	5.069.784.206	2.030.136.978	-1.320.347.268	4.74E-25	2.50E-23	Down
51752	ERAP1	4904	7.558.110.434	1.244.142.979	0.719054788	0.000481456	0.003006416	Up
644815	FAM83G	2930	4.614.731.637	9.065.599.684	0.974155704	0.00016978	0.001180981	Up
83943	IMMP2L	1236	1.973.630.996	9.657.110.011	2.290.739.234	0.010577205	0.043392488	Up
221895	JAZF1	3210	3.472.262.982	9.629.807.631	147.163.076	1.27E-08	1.75E-07	Up
220001	VWCE	3536	0.707034425	9.946.273.032	3.814.303.669	0.001040242	0.00594198	Up
100134229	KDM7A-DT	2398	9.860.809.752	2.546.270.259	1.368.607.526	0.010249398	0.042283017	Up
114904	C1QTNF6	2954	9.660.424.417	4.728.724.682	-1.030.635.426	6.06E-05	0.000464252	Down
5125	PCSK5	5835	2.671.476.267	2.837.755.573	3.409.041.224	8.45E-08	1.05E-06	Up
200407	CREG2	3488	0.483322464	8.904.477.011	4.203.472.924	0.001911103	0.010117815	Up
101927809	LOC101927809	603	2.813.476.272	1.288.731.727	2.195.526.271	0.005595456	0.02545843	Up
200058	FLJ23867	2717	2.216.174.676	3.522.918.478	0.668699493	1.66E-07	1.96E-06	Up
10437	IFI30	1034	7.409.316.366	2.075.726.555	1.486.204.063	1.91E-16	5.93E-15	Up
400867	LOC400867	3823	0.133536394	4.497.751.615	5.073.899.095	0.00240565	0.012345242	Up
79642	ARSJ	4676	126.006.075	2.054.691.077	4.027.356.306	3.60E-06	3.47E-05	Up
79649	MAP7D3	4520	1.012.045.785	229.474.464	118.105.906	8.57E-12	1.71E-10	Up
126208	ZNF787	2032	8.962.257.836	1.814.279.386	1.017.462.501	2.89E-08	3.78E-07	Up
91445	RNF185	3123	9.121.621.824	4.818.688.789	-0.92064973	0.000307772	0.002021442	Down
23705	CADM1	4339	6.194.492.387	2.304.130.584	-1.426.763.582	2.72E-05	0.000222442	Down
109864282	RNA28SN2	5054	3.322.291.606	8.061.070.559	1.278.792.742	0.001126479	0.006368765	Up
9258	MFHAS1	5255	1.099.935.556	1.914.052.387	0.799211316	2.21E-06	2.20E-05	Up
1159	CKMT1B	2072	2.237.425.041	1.325.321.408	-0.755497075	4.61E-06	4.36E-05	Down
647024	C6orf132	6742	5.505.612.125	9.620.329.224	0.805183292	0.000753115	0.004465956	Up
84659	RNASE7	1511	0.529736916	7.397.536.498	3.803.696.953	0.005230461	0.024056251	Up
7942	TFEB	2255	2.924.606.742	1.291.989.676	2.143.279.991	0.005263976	0.024176872	Up
597	BCL2A1	899	0.13593575	4.806.201.392	514.390.027	0.001720488	0.009246401	Up
32	ACACB	9260	2.621.634.931	2.170.277.898	-3.594.515.108	5.83E-46	6.75E-44	Down
284611	FAM102B	5359	4.928.041.846	1.013.040.051	-2.282.323.293	1.01E-177	1.18E-174	Down
100846978	LINC00506	4300	6.238.115.681	4.084.118.723	-0.611085501	3.76E-05	0.000300361	Down
2161	F12	2060	9.263.894.142	3.144.086.055	1.762.950.032	0.000288789	0.001909366	Up
55131	RBM28	2823	1.394.130.141	2.165.976.261	0.635652189	5.57E-05	0.000429011	Up
160418	TMTC3	7203	9.064.747.558	3.558.764.211	-1.348.890.494	4.82E-44	5.22E-42	Down
649446	DLGAP1-AS1	1023	2.078.788.299	4.585.546.804	1.141.350.935	0.001304397	0.00724347	Up
84105	PCBD2	2395	5.592.895.923	3.061.660.054	-0.869281379	0.004920454	0.02287975	Down
9677	PPIP5K1	6457	1.293.359.208	7.896.941.127	-0.711757174	0.00099892	0.005728963	Down
64318	NOC3L	3505	1.230.788.379	2.113.090.542	0.779771859	1.43E-05	0.000123929	Up
2674	GFRA1	9134	4.711.882.089	1.646.495.521	-816.076.104	1.14E-28	7.25E-27	Down
114793	FMNL2	5575	6.079.694.681	2.007.093.193	1.723.036.826	5.48E-20	2.20E-18	Up
4605	MYBL2	2779	1.003.673.096	6.316.426.072	-0.668109053	1.94E-15	5.50E-14	Down
100302652	GPR75-ASB3	2007	2.584.584.423	6.572.473.943	134.650.419	0.000175746	0.001217803	Up
6919	TCEA2	1269	7.127.408.442	2.645.074.826	-1.430.069.067	3.14E-06	3.05E-05	Down
3708	ITPR1	10095	2.167.028.265	4.583.140.154	1.080.618.433	2.76E-20	1.12E-18	Up
976	ADGRE5	3226	6.043.189.505	1.659.306.303	1.457.198.139	2.05E-13	4.81E-12	Up
403313	PLPP6	2981	6.614.354.442	3.940.461.206	-0.747235859	0.008566141	0.036395125	Down
3597	IL13RA1	4006	4.286.815.098	7.580.486.253	0.822384202	7.13E-14	1.75E-12	Up
81704	DOCK8	7470	2.098.335.567	5.090.714.645	-2.043.305.309	4.60E-23	2.20E-21	Down
862	RUNX1T1	7410	2.690.569.429	2.132.720.077	-3.657.145.008	4.68E-06	4.42E-05	Down
6232	RPS27	357	5.377.403.936	9.205.053.891	0.775516321	7.07E-15	1.90E-13	Up
727897	MUC5B	17916	1.404.025.657	8.207.392.886	-0.774573378	0.000544282	0.003346234	Down
51495	HACD3	3213	8.584.914.559	5.324.693.827	-0.689105204	1.68E-13	4.00E-12	Down
4824	NKX3-1	3237	1.605.763.283	4.652.444.696	1.534.729.771	5.21E-05	0.000404359	Up
401320	GARS-DT	3871	3.108.965.732	139.768.974	-1.153.390.569	0.00793268	0.034148447	Down
60401	EDA2R	3370	3.060.502.807	9.672.068.666	1.660.055.796	6.74E-10	1.09E-08	Up
51643	TMBIM4	1905	8.711.616.632	2.897.066.202	-1.588.347.815	3.50E-08	4.55E-07	Down
338440	ANO9	2879	1.246.952.312	2.876.803.589	-2.115.867.662	0.009547623	0.039783761	Down
79172	CENPO	4360	2.343.452.039	1.486.149.094	-0.657056412	1.75E-05	0.000149191	Down
23263	MCF2L	5707	2.513.364.034	7.225.414.024	-1.798.467.482	1.03E-22	4.78E-21	Down
11313	LYPLA2	1648	1.695.878.182	2.660.716.426	0.649782217	1.32E-05	0.000114719	Up
6615	SNAI1	1722	8.235.892.873	2.532.039.465	1.620.302.921	0.001326069	0.007355102	Up
56648	EIF5A2	5537	2.618.342.244	8.509.713.868	1.700.456.939	4.19E-09	6.16E-08	Up
2296	FOXC1	3452	683.861.637	1.074.103.843	0.651357113	0.005062093	0.023452802	Up
56103	PCDHGB2	2436	3.569.320.678	145.022.343	-1.299.374.336	0.002315411	0.011949946	Down
392617	ELFN1	3751	1.892.415.667	5.316.209.477	1.490.168.943	1.99E-05	0.000168177	Up
79814	AGMAT	3154	2.808.923.807	6.171.481.503	1.135.599.368	0.00024973	0.001673921	Up
79877	DCAKD	2034	7.253.772.491	3.656.971.273	-0.988082203	0.00060642	0.003683873	Down
23321	TRIM2	6789	1.136.470.821	2.066.614.525	0.862708672	2.63E-07	3.03E-06	Up
10007	GNPDA1	2311	6.867.429.306	1.134.772.829	0.724561453	0.000535684	0.003300559	Up
9537	TP53I11	3424	4.263.791.282	1.623.549.031	-1.392.985.864	7.36E-23	3.48E-21	Down
11140	CDC37	1693	5.629.732.536	1.073.101.228	0.930647888	3.06E-25	1.63E-23	Up
10087	COL4A3BP	5333	2.856.750.185	1.872.618.774	-0.609317655	8.54E-06	7.66E-05	Down
64105	CENPK	1709	9.344.125.163	5.775.612.591	-0.694085625	0.005717413	0.02594214	Down
23344	ESYT1	4257	9.778.032.057	5.859.399.803	-0.738791243	2.04E-15	5.76E-14	Down
54443	ANLN	4783	6.482.200.863	42.491.729	-0.609301677	1.16E-09	1.81E-08	Down
79414	LRFN3	2549	2.459.995.571	4.487.809.377	0.86735568	0.011144029	0.045381075	Up
23764	MAFF	2273	9.488.429.732	5.117.705.653	2.431.255.916	5.89E-09	8.47E-08	Up
128869	PIGU	1833	1.072.531.932	6.970.170.813	-0.621754684	0.006793836	0.029958817	Down
9189	ZBED1	4525	1.027.155.999	6.333.776.085	-0.697517536	0.002492158	0.01273336	Down
11097	NUPL2	1799	36.605.765	6.937.787.643	0.922404808	0.00115015	0.006484173	Up
374618	TEX9	1559	1.016.534.841	1.393.328.069	-2.867.052.767	0.008596604	0.036493393	Down
79940	LINC00472	9449	160.505.932	2.922.918.046	-2.457.145.334	0.002080357	0.010880732	Down
3656	IRAK2	3469	2.027.807.455	1.137.421.679	2.487.774.631	0.003377664	0.016580879	Up
629	CFB	2646	0.13911558	7.489.498.313	5.750.513.176	0.00015118	0.001061995	Up
372	ARCN1	3998	1.592.181.773	2.424.863.134	0.606898268	2.59E-14	6.56E-13	Up
57109	REXO4	2433	1.461.316.688	222.622.457	0.607330267	8.08E-05	0.000601	Up
25994	HIGD1A	2783	9.204.969.985	1.919.115.883	1.059.956.907	8.81E-10	1.40E-08	Up
646719	NIPBL-DT	5346	2.030.779.328	125.651.671	-0.692603623	2.13E-05	0.000178505	Down
102724550	LINC02015	2957	4.982.622.074	2.181.602.954	2.130.411.502	0.000239094	0.001610226	Up
8507	ENC1	5657	8.174.120.473	4.379.802.166	-0.900197801	0.001222834	0.00684546	Down
55922	NKRF	3298	155.267.655	2.338.142.238	0.590605375	6.12E-05	0.000468429	Up
7126	TNFAIP1	3822	1.464.279.921	2.274.137.223	0.635127935	7.94E-05	0.000591507	Up
79838	TMC5	4827	430.113.622	7.263.468.023	0.75594072	0.0050086	0.023229119	Up
100533970	P2RX5-TAX1BP3	6285	1.079.136.595	6.086.769.947	-0.826128746	0.000736924	0.004375154	Down
100996928	C7orf55-LUC7L2	2747	4.251.105.044	1.504.316.871	-1.498.729.418	0.001094571	0.00621485	Down
4254	KITLG	5460	771.095.819	7.757.543.252	-3.313.238.405	5.11E-103	1.92E-100	Down
84926	SPRYD3	2949	220.926.635	357.595.688	0.694761979	2.14E-07	2.50E-06	Up
389015	SLC9A4	4174	6.893.391.991	2.946.220.654	-1.226.348.573	5.42E-05	0.00041842	Down
9553	MRPL33	518	658.884.092	1.357.644.297	1.043.008.943	2.58E-07	2.98E-06	Up
440482	ANKRD20A5P	3707	6.719.417.432	2.234.831.284	-1.588.170.237	2.38E-06	2.35E-05	Down
831	CAST	3770	4.067.564.734	778.115.942	0.935819832	3.87E-23	1.86E-21	Up
5507	PPP1R3C	2594	2.136.615.505	1.618.715.993	-3.722.405.522	1.54E-36	1.33E-34	Down
8303	SNN	3307	4.906.264.934	2.384.429.859	-1.040.980.796	0.003315662	0.016308695	Down
80308	FLAD1	1940	7.659.436.248	1.178.565.839	0.621722239	0.004146296	0.019773648	Up
54676	GTPBP2	3043	1.419.924.499	216.536.529	0.608796204	0.001218598	0.006829433	Up
101927034	ROR1-AS1	2084	9.885.345.543	4.890.142.534	-101.541.488	0.000410103	0.002609998	Down
79176	FBXL15	2383	1.614.612.307	3.446.137.561	1.093.792.498	0.006313388	0.028164704	Up
302	ANXA2	1567	5.585.555.265	190.466.352	1.769.763.539	6.49E-106	2.81E-103	Up
6732	SRPK1	4384	549.633.626	9.080.167.651	0.724248665	6.95E-16	2.03E-14	Up
1468	SLC25A10	2008	8.885.393.374	5.390.493.221	-0.721018366	0.004711492	0.022056789	Down
10536	P3H3	2690	0.807946071	7.716.534.239	3.255.622.125	0.006561816	0.029122816	Up
1906	EDN1	2109	1.759.412.001	1.643.805.989	-3.419.981.418	0.000163135	0.001137543	Down
4435	CITED1	903	0.501139945	6.577.258.112	3.714.200.845	0.009075895	0.038137541	Up
56108	PCDHGA7	4766	5.848.471.806	1.230.914.574	-2.248.329.059	3.41E-08	4.44E-07	Down
10385	BTN2A2	3384	8.387.724.569	2.161.451.113	1.365.648.813	0.010633431	0.043596192	Up
84319	CMSS1	1182	1.288.882.894	2.245.051.814	0.800627554	1.54E-06	1.56E-05	Up
2051	EPHB6	3645	1.227.638.462	2.824.001.922	4.523.783.414	2.70E-08	3.55E-07	Up
56144	PCDHA4	2594	2.098.750.938	7.673.338.534	-1.451.604.659	0.009714402	0.040342262	Down
122953	JDP2	3793	1.073.412.911	362.721.822	-1.565.269.698	1.28E-09	1.98E-08	Down
54541	DDIT4	1766	160.073.046	4.699.408.008	1.553.748.631	2.55E-27	1.52E-25	Up
9383	TSIX	37027	1.436.718.585	9.437.544.434	-0.606294067	0.007560804	0.032717452	Down
9047	SH2D2A	1445	1.018.984.864	9.626.580.363	3.239.890.781	0.002107796	0.01100689	Up
80267	EDEM3	6670	3.181.359.594	4.881.358.458	0.617639247	1.18E-07	1.43E-06	Up
26035	GLCE	4957	1.170.529.475	6.227.745.397	-0.910379393	3.73E-05	0.000298605	Down
10514	MYBBP1A	4436	2.933.271.961	4.743.433.319	0.693420828	4.26E-10	7.01E-09	Up
4792	NFKBIA	1579	1.688.171.741	2.673.459.887	0.663246351	2.24E-06	2.23E-05	Up
3099	HK2	7109	3.449.978.325	1.426.481.589	2.047.801.924	8.18E-106	3.46E-103	Up
3760	KCNJ3	4523	1.472.134.505	8.922.236.162	-4.044.360.347	3.45E-27	2.01E-25	Down
9945	GFPT2	3115	7.613.863.968	3.179.602.021	2.062.145.501	2.02E-05	0.000169972	Up
11022	TDRKH	2827	1.642.779.911	291.419.437	0.826957894	3.94E-09	5.82E-08	Up
148281	SYT6	4357	0.142036088	4.530.712.183	4.995.408.405	0.003980921	0.019108614	Up
7170	TPM3	3245	1.149.929.741	1.744.421.277	0.601202776	1.66E-16	5.16E-15	Up
26136	TES	2633	2.377.772.671	7.121.730.894	158.261.713	5.83E-07	6.37E-06	Up
60468	BACH2	9118	0.780336576	1.341.145.362	4.103.225.281	0.000107627	0.000783135	Up
1047	CLGN	2744	0.269756401	1.818.684.478	6.075.094.271	3.89E-06	3.72E-05	Up
55766	H2AFJ	3699	3.624.858.653	1.786.487.968	-1.020.798.543	1.70E-12	3.66E-11	Down
2618	GART	2962	3.526.428.929	6.317.324.652	0.841105751	6.87E-17	2.20E-15	Up
5618	PRLR	8472	1.082.939.476	6.312.284.734	-4.100.646.521	9.45E-162	9.40E-159	Down
154796	AMOT	6945	935.190.864	0.76073828	-3.619.788.728	0.006036609	0.027192326	Down
59344	ALOXE3	3251	2.316.985.512	198.121.874	3.096.067.244	2.13E-05	0.000178069	Up
653583	PHLDB3	2505	3.502.990.686	6.269.287.002	0.839714224	0.003518759	0.017184498	Up
1050	CEBPA	2631	6.933.592.428	1.748.142.809	-1.987.779.988	9.50E-09	1.33E-07	Down
7290	HIRA	4013	174.552.246	1.083.910.948	-0.687412688	0.000130161	0.000925783	Down
26053	AUTS2	6532	3.024.158.291	4.358.156.296	-2.794.743.814	6.49E-06	5.97E-05	Down
10328	EMC8	1964	6.620.429.912	1.039.952.609	0.651520976	0.003482466	0.017028145	Up
441951	ZFAS1	684	2.481.604.288	4.334.650.476	0.804642582	2.11E-10	3.64E-09	Up
211	ALAS1	2337	1.515.675.217	2.341.552.755	0.6275049	2.31E-05	0.000191848	Up
144132	DNHD1	9758	154.256.314	4.055.839.964	1.394.671.184	0.000330399	0.002153004	Up
222389	BEND7	1991	5.043.185.376	9.218.832.983	0.870248874	0.000667478	0.004005874	Up
23199	GSE1	7402	1.951.627.893	1.153.218.933	-0.75901158	1.36E-25	7.39E-24	Down
966	CD59	7644	5.162.206.214	1.269.171.545	1.297.827.402	1.15E-53	1.61E-51	Up
6902	TBCA	691	2.546.747.239	3.945.516.479	0.631558384	9.31E-07	9.76E-06	Up
10244	RABEPK	1721	3.669.961.089	7.292.932.879	0.990734349	0.000491551	0.003060815	Up
84343	HPS3	4143	29.536.921	1.908.899.931	-0.629777968	1.50E-05	0.000128933	Down
98	ACYP2	1278	8.020.570.183	3.218.771.815	2.004.733.598	4.86E-05	0.000380918	Up
3732	CD82	1689	5.823.865.449	3.042.562.568	-0.936690094	0.008056783	0.034600353	Down
586	BCAT1	9278	762.565.834	2.212.666.626	1.536.852.303	0.004373117	0.020657346	Up
8763	CD164	2960	1.243.499.058	7.322.326.364	-0.764031432	7.83E-20	3.09E-18	Down
730087	ZNF726	1972	1.822.812.297	1.209.413.156	-0.591858831	0.001127659	0.00637307	Down
64859	NABP1	3686	4.919.507.187	2.192.854.139	2.156.224.147	2.10E-27	1.26E-25	Up
107	ADCY1	7447	2.363.489.206	1.922.446.311	3.023.953.126	1.78E-38	1.62E-36	Up
7056	THBD	4048	0.510956577	7.646.918.101	3.903.605.828	0.003747545	0.018137136	Up
89958	SAPCD2	3865	4.338.110.356	2.781.717.909	-0.641090629	4.96E-08	6.35E-07	Down
2966	GTF2H2	1812	1.225.443.985	186.198.538	0.603537205	0.000458218	0.002882108	Up
5271	SERPINB8	3388	1.930.828.243	2.471.894.418	3.678.325.383	3.01E-07	3.44E-06	Up
106614088	MIR34AHG	4173	293.034.203	5.697.301.051	0.959209576	0.001730727	0.009291394	Up
29995	LMCD1	1889	4.165.456.031	2.062.958.908	-1.013.759.365	0.007499401	0.032493187	Down
8358	HIST1H3B	472	2.768.343.876	9.333.891.247	-1.568.472.599	2.61E-20	1.07E-18	Down
6084	RNY1	113	5.670.951.492	2.241.310.937	1.982.680.087	0.000956881	0.005524482	Up
6427	SRSF2	2260	6.452.395.589	3.542.378.301	-0.865116601	7.10E-16	2.07E-14	Down
4286	MITF	4740	5.425.987.134	9.468.044.587	4.125.108.968	5.89E-24	2.94E-22	Up
3690	ITGB3	4894	0.753654902	7.198.402.617	3.255.700.826	0.007311893	0.031820247	Up
744	MPPED2	2404	2.921.964.951	170.180.405	-4.101.802.037	1.30E-06	1.33E-05	Down
92558	BICDL1	3226	8.036.555.232	4.292.901.624	-0.904624129	0.000664667	0.0039903	Down
195828	ZNF367	3714	1.752.121.495	934.560.982	-0.906742106	2.52E-06	2.48E-05	Down
9515	STXBP5L	9230	1.564.520.948	3.754.627.166	-2.058.979.415	0.004922618	0.022883675	Down
333	APLP1	2514	2.116.818.274	4.840.574.819	1.193.280.957	0.001687519	0.009093778	Up
6525	SMTN	3262	1.685.857.993	3.765.664.664	1.159.421.515	5.71E-18	1.99E-16	Up
50717	DCAF8	3924	1.826.226.801	2.862.883.506	0.648603021	3.55E-06	3.42E-05	Up
51702	PADI3	3189	5.976.763.173	2.545.111.129	-1.231.635.726	0.00012805	0.000911742	Down
55289	ACOXL	2373	3.493.835.015	5.881.209.359	0.751301365	0.011648886	0.047121761	Up
9644	SH3PXD2A	11264	3.221.792.693	6.568.063.407	1.027.604.388	0.001163273	0.00654888	Up
1238	ACKR2	2978	0.272591997	1.312.109.848	5.589.001.489	4.16E-05	0.000329611	Up
91942	NDUFAF2	719	5.456.537.181	1.695.740.845	1.635.858.118	2.65E-13	6.12E-12	Up
10493	VAT1	2758	103.932.511	2.414.314.433	1.215.966.568	4.16E-13	9.41E-12	Up
83715	ESPN	3531	780.857.884	4.134.138.686	-0.917473215	0.000978294	0.005633398	Down
51087	YBX2	1606	4.380.193.553	2.239.022.286	-0.968125733	0.007702361	0.033257688	Down
100158262	SCARNA9L	348	6.532.977.209	1.672.089.546	1.355.839.598	1.17E-12	2.57E-11	Up
55612	FERMT1	5167	2.827.350.986	819.372.051	1.535.067.693	1.40E-07	1.68E-06	Up
9314	KLF4	2916	4.647.028.022	1.300.717.713	1.484.927.647	2.79E-11	5.25E-10	Up
8338	HIST2H2AC	437	541.422.875	3.470.240.144	-0.64172034	1.60E-08	2.18E-07	Down
658	BMPR1B	5560	1.015.833.602	6.073.751.243	-4.063.932.469	2.20E-150	1.91E-147	Down
58190	CTDSP1	2542	2.831.681.664	1.698.350.871	-0.737524544	1.13E-06	1.17E-05	Down
255324	EPGN	2640	8.767.150.733	2.639.290.308	1.589.970.091	0.003619331	0.017610834	Up
9324	HMGN3	992	1.045.152.454	6.441.339.726	-0.698280711	0.001841531	0.009806877	Down
7407	VARS	4308	3.030.538.276	5.114.280.829	0.754957318	8.66E-12	1.73E-10	Up
203447	NRK	8080	8.940.069.729	0.468125174	-425.531.983	0.002783333	0.014015971	Down
55793	MINDY1	2939	9.876.884.329	5.280.749.696	-0.903313254	0.000465098	0.002919849	Down
53	ACP2	2159	1.095.183.918	5.135.561.608	-1.092.579.209	1.19E-05	0.000104968	Down
79366	HMGN5	2126	2.945.094.933	8.010.031.489	-187.843.432	0.000324075	0.002118164	Down
2925	GRPR	2681	6.226.430.576	0.230861988	-4.753.302.792	0.002365974	0.012151034	Down
51073	MRPL4	1447	2.004.120.868	3.319.675.066	0.728072516	3.42E-08	4.45E-07	Up
23390	ZDHHC17	4609	1.106.269.231	647.695.058	-0.772315894	0.000820738	0.004813885	Down
143279	HECTD2	4422	8.535.477.681	3.842.290.931	-1.151.505.133	2.79E-05	0.000228001	Down
101927481	LINC01909	815	0.273819307	5.964.541.814	4.445.115.235	0.004412645	0.020812433	Up
80035	ANP32A-IT1	3281	2.990.555.477	1.117.078.959	-1.420.682.316	0.002927593	0.014675574	Down
23271	CAMSAP2	7361	8.764.044.762	1.427.477.569	0.703799317	2.07E-21	8.91E-20	Up
340544	MORF4L2-AS1	2879	214.270.687	5.988.107.787	-1.839.262.402	0.002509788	0.012800432	Down
91749	MFSD4B	3930	1.125.545.515	7.383.137.741	-0.608318419	0.005145602	0.023759311	Down
57509	MTUS1	6147	5.382.435.784	2.578.348.641	-1.061.811.846	8.12E-20	3.19E-18	Down
6170	RPL39	439	3.958.687.483	6.579.150.759	0.732879193	1.11E-10	1.97E-09	Up
7468	NSD2	7453	9.819.037.691	6.417.614.534	-0.613544503	9.38E-12	1.87E-10	Down
5393	EXOSC9	1623	8.207.880.786	1.311.346.686	0.675967465	0.00088092	0.005136592	Up
55435	AP1AR	5970	2.035.650.516	9.512.721.341	-1.097.559.876	1.25E-09	1.95E-08	Down
23640	HSPBP1	1846	622.055.605	1.027.519.379	0.724050152	0.001148923	0.00648093	Up
10226	PLIN3	2344	1.017.133.619	2.226.716.285	1.130.408.535	3.83E-11	7.05E-10	Up
64135	IFIH1	3617	9.807.841.892	2.960.412.927	1.593.790.794	0.000647652	0.00390455	Up
9653	HS2ST1	5988	3.158.530.405	208.553.175	-0.598838184	1.73E-05	0.000147472	Down
10747	MASP2	2471	1.541.946.415	2.394.237.987	-2.687.114.162	0.001184593	0.006652802	Down
7122	CLDN5	2289	6.357.419.214	0.233350038	-4.767.873.619	0.002041329	0.010713208	Down
2176	FANCC	4101	119.631.938	6.310.047.411	-0.922879846	4.87E-05	0.00038187	Down
9689	BZW1	2991	1.648.006.285	2.554.912.592	0.63255219	2.58E-17	8.55E-16	Up
115	ADCY9	7741	3.946.967.637	249.112.496	-0.663947298	6.54E-07	7.06E-06	Down
147007	TMEM199	3191	1.009.915.953	5.557.555.612	-0.861712849	0.000374441	0.002409229	Down
11030	RBPMS	1570	1.168.557.639	749.690.402	-0.640362059	0.00500555	0.023220387	Down
201965	RWDD4	2651	7.949.746.504	1.410.670.818	0.827400609	2.01E-05	0.000169361	Up
4642	MYO1D	5407	1.407.438.591	2.293.626.609	0.70455857	3.77E-06	3.61E-05	Up
4126	MANBA	3311	242.967.569	761.339.374	-1.674.152.161	1.59E-18	5.80E-17	Down
3800	KIF5C	6958	1.627.257.814	7.687.689.317	-1.081.820.903	6.83E-08	8.58E-07	Down
10682	EBP	1191	1.247.974.838	8.287.153.779	-0.590640248	0.003550979	0.017307872	Down
79603	CERS4	1817	7.548.934	4.448.011.697	-0.763112351	0.006080002	0.02733803	Down
2065	ERBB3	5643	1.252.902.643	7.483.064.587	-0.743573181	9.09E-15	2.42E-13	Down
1265	CNN2	2507	213.404.237	430.652.881	1.012.936.663	1.63E-15	4.64E-14	Up
23158	TBC1D9	5507	3.301.119.207	1.527.235.745	-1.112.032.462	2.70E-15	7.57E-14	Down
10807	ENTR1	2289	1.979.507.393	3.002.193.573	0.600875546	6.12E-06	5.66E-05	Up
4140	MARK3	3459	3.306.388.253	5.099.193.732	0.625013008	6.02E-09	8.64E-08	Up
79944	L2HGDH	6111	970.667.705	5.423.329.282	-0.839798726	4.87E-13	1.09E-11	Down
55203	LGI2	6339	2.745.659.641	1.597.757.408	2.540.823.674	0.00045895	0.002884891	Up
83667	SESN2	3547	1.310.396.821	4.572.409.222	1.802.950.766	7.48E-43	7.79E-41	Up
55034	MOCOS	3059	3.936.302.247	8.149.193.854	1.049.816.348	9.09E-05	0.000670231	Up
3107	HLA-C	1586	1.938.626.996	2.958.001.403	0.60958749	3.54E-05	0.000284521	Up
8804	CREG1	2048	1.885.891.854	3.124.825.188	0.728528536	8.54E-08	1.06E-06	Up
91975	ZNF300	3240	2.093.570.964	6.482.460.645	-1.691.352.373	0.007012179	0.030778426	Down
11163	NUDT4	4801	9.481.807.782	5.128.353.091	-0.886666551	9.88E-20	3.86E-18	Down
10307	APBB3	2140	2.596.796.222	1.084.557.353	-1.259.626.459	0.009832487	0.040763898	Down
201799	TMEM154	3233	2.831.005.823	1.817.007.639	2.682.177.863	1.83E-32	1.34E-30	Up
6566	SLC16A1	3935	4.446.557.521	1.033.848.119	1.217.263.503	2.51E-32	1.83E-30	Up
6907	TBL1X	5579	8.396.495.779	5.269.227.323	-0.672195933	6.77E-12	1.37E-10	Down
51585	PCF11	6095	7.257.493.346	3.888.115.224	-0.90040037	1.59E-18	5.81E-17	Down
160335	TMTC2	4368	1.480.012.077	9.152.232.455	-0.693413348	0.000341328	0.002216961	Down
1978	EIF4EBP1	877	1.298.552.975	2.532.109.293	0.963434806	3.30E-10	5.54E-09	Up
83442	SH3BGRL3	1131	1.862.594.236	3.258.326.899	0.806817934	4.83E-08	6.20E-07	Up
109910380	RNA18SN3	1869	2.431.882.649	6.693.497.165	1.460.686.563	0.000234677	0.001583692	Up
55819	RNF130	2253	1.988.357.873	1.185.443.232	-0.746150866	2.35E-05	0.000194769	Down
84144	SYDE2	4711	1.079.373.008	5.883.894.513	-0.875350228	0.000137301	0.000972393	Down
284802	FRG1BP	1082	6.716.924.159	4.032.836.552	-0.736005804	0.009655366	0.040148649	Down
54503	ZDHHC13	2345	1.162.707.954	6.042.124.622	-0.944360924	3.89E-05	0.000310049	Down
6103	RPGR	3228	5.555.369.701	2.215.935.106	1.995.960.803	0.000699437	0.004180216	Up
151742	PPM1L	10878	1.821.534.488	1.029.118.436	-0.823745286	8.45E-06	7.58E-05	Down
92797	HELB	3312	4.255.315.054	7.361.601.819	0.790753768	0.003006369	0.01500621	Up
1955	MEGF9	6227	1.177.990.341	282.649.786	-20.592.402	5.08E-102	1.87E-99	Down
101928099	PCAT7	1852	3.708.468.596	130.992.759	-1.501.336.487	0.00074736	0.004433151	Down
5866	RAB3IL1	2392	390.373.965	3.811.219.089	32.873.238	1.83E-09	2.80E-08	Up
3606	IL18	1163	0.748745763	2.556.690.815	509.365.796	1.96E-07	2.31E-06	Up
114818	KLHL29	5084	950.764.302	45.481.995	2.258.135.896	1.05E-07	1.28E-06	Up
26354	GNL3	2048	380.379.664	6.295.079.951	0.726784583	2.33E-12	4.93E-11	Up
9590	AKAP12	8246	1.799.007.974	3.293.402.727	4.194.305.453	6.00E-76	1.34E-73	Up
3984	LIMK1	3239	1.871.556.194	3.444.983.556	0.88025873	1.09E-10	1.95E-09	Up
22944	KIN	5008	1.414.873.246	8.631.043.962	-0.713065837	0.000385594	0.002472995	Down
348	APOE	1187	4.713.798.407	5.227.726.058	3.471.221.578	3.70E-13	8.43E-12	Up
137209	ZNF572	3276	5.955.208.923	2.340.653.079	-1.347.241.002	6.71E-05	0.000508954	Down
387263	C6orf120	4246	2.500.190.451	1.636.451.605	-0.611467058	0.000147458	0.00103805	Down
79080	CCDC86	2022	1.428.920.788	2.326.827.637	0.703438402	1.81E-05	0.00015392	Up
10848	PPP1R13L	3120	1.443.651.315	2.252.461.804	0.641780311	2.69E-05	0.000220576	Up
8741	TNFSF13	2293	254.131.178	8.971.846.348	-1.502.096.565	0.004272302	0.020282222	Down
9060	PAPSS2	3859	1.922.557.145	4.643.714.587	-2.049.675.272	7.75E-20	3.06E-18	Down
389289	ANXA2R	1280	3.504.833.384	1.131.452.205	-1.631.170.219	0.000453128	0.0028519	Down
10420	TESK2	3093	6.139.197.111	267.190.813	-1.200.179.588	0.000127914	0.000911158	Down
5031	P2RY6	2463	8.413.471.768	5.367.251.913	-0.64851764	0.008493276	0.036162749	Down
10095	ARPC1B	1511	2.051.984.562	3.692.004.019	0.847384246	2.77E-10	4.70E-09	Up
2899	GRIK3	9225	9.668.892.592	5.752.048.869	-4.071.202.825	4.29E-18	1.52E-16	Down
9136	RRP9	1590	5.403.965.493	1.121.321.843	1.053.110.054	5.06E-06	4.76E-05	Up
9448	MAP4K4	7374	3.498.461.936	9.468.821.475	1.436.464.079	1.59E-54	2.25E-52	Up
26996	GPR160	2021	2.014.255.353	9.623.226.062	-1.065.654.065	4.14E-09	6.08E-08	Down
101929415	LOC101929415	2643	1.041.057.631	5.241.209.693	-0.990078201	4.32E-05	0.000341289	Down
23581	CASP14	3153	5.726.670.965	2.106.034.928	1.878.760.745	2.38E-18	8.52E-17	Up
56999	ADAMTS9	7251	3.646.117.642	139.626.575	-1.384.787.556	0.002186002	0.011370522	Down
374882	TMEM205	829	2.282.443.078	1.396.682.463	-0.70857482	6.37E-06	5.87E-05	Down
3398	ID2	1402	1.782.942.994	5.474.810.698	-170.337.959	0.008432635	0.035943001	Down
55319	TMA16	1923	7.854.839.248	1.445.793.488	0.880207842	1.40E-05	0.000121482	Up
4897	NRCAM	6319	8.823.601.484	1.367.665.736	-2.689.651.961	1.36E-111	6.61E-109	Down
261726	TIPRL	2760	1.112.024.811	1.994.483.763	0.842826401	6.14E-06	5.68E-05	Up
79833	GEMIN6	705	4.747.065.603	8.014.145.539	0.755512722	0.00424346	0.020174173	Up
57717	PCDHB16	4549	5.202.122.173	1.142.262.835	-2.187.205.628	4.48E-07	4.99E-06	Down
7083	TK1	1628	1.027.460.293	6.394.703.838	-0.684133191	0.003349625	0.016447294	Down
26579	MYEOV	2385	1.508.949.437	2.378.615.133	3.978.505.489	3.13E-07	3.58E-06	Up
100132249	LOC100132249	4099	5.428.521.508	2.636.138.322	-1.042.133.252	0.001301517	0.007231013	Down
5230	PGK1	2439	8.727.344.189	1.339.650.652	0.61824223	1.68E-11	3.25E-10	Up
5775	PTPN4	11381	1.688.293.268	9.583.290.999	-0.816972449	2.16E-05	0.000180789	Down
3159	HMGA1	1927	1.023.357.749	467.618.976	21.920.229	7.99E-251	2.27E-247	Up
105374104	LINC02021	1966	2.000.316.288	4.602.624.349	-2.119.699.531	0.00125067	0.006973825	Down
103091866	LINC01145	3503	8.623.026.593	1.439.568.183	0.739369887	0.000769221	0.004547913	Up
7381	UQCRB	4849	2.953.514.316	4.708.249.613	0.672758203	1.74E-09	2.67E-08	Up
56888	KCMF1	7555	2.498.381.045	389.798.683	0.641735687	9.77E-08	1.20E-06	Up
8544	PIR	1552	1.435.853.044	6.574.787.972	-1.126.891.825	2.55E-07	2.94E-06	Down
26864	RNVU1-7	164	1.029.359.338	223.337.584	1.117.479.354	0.001656083	0.008953463	Up
55062	WIPI1	1901	6.818.041.257	1.438.187.696	1.076.822.738	2.80E-06	2.73E-05	Up
23508	TTC9	5217	6.749.865.361	1.137.270.281	0.752644533	0.001085211	0.006167612	Up
375061	FAM89A	1516	1.276.643.438	3.364.193.856	13.979.052	0.001099135	0.006238984	Up
3978	LIG1	3712	2.293.574.064	1.301.400.002	-0.817533035	2.33E-07	2.71E-06	Down
51735	RAPGEF6	8143	2.801.914.675	1.656.311.065	-0.758439378	1.12E-07	1.37E-06	Down
151050	KANSL1L	4621	65.553.321	3.477.876.875	-0.914462012	0.002081618	0.010884468	Down
8771	TNFRSF6B	1155	1.055.448.279	0.232423508	-5.504.956.076	8.49E-05	0.00062879	Down
100008589	RNA28SN5	5070	1.094.803.065	5.198.899.758	224.753.496	0.010556184	0.043340477	Up
23759	PPIL2	3386	29.081.896	1.371.447.585	-1.084.421.844	2.29E-13	5.34E-12	Down
347902	AMIGO2	3183	3.560.955.888	2.099.296.886	-0.762358355	1.55E-08	2.11E-07	Down
132320	SCLT1	2644	4.785.639.476	7.856.457.585	0.715167243	0.005988264	0.027023229	Up
23192	ATG4B	2892	1.305.696.776	7.486.559.877	-0.802445048	0.000374291	0.002409046	Down
54997	TESC	1044	5.059.370.915	1.656.664.801	1.711.251.811	0.007188754	0.031414888	Up
3371	TNC	8605	250.811.454	1.706.492.723	6.088.287.218	3.19E-34	2.56E-32	Up
9696	CROCC	6674	731.628.143	4.295.539.238	-0.768271321	0.006219391	0.027820209	Down
2444	FRK	2864	184.071.002	2.781.361.516	-2.726.399.185	0.000597448	0.003637141	Down
4088	SMAD3	6035	4.956.963.741	9.746.542.668	0.975433845	2.33E-22	1.05E-20	Up
90592	ZNF700	2892	465.830.708	2.276.489.682	-1.032.994.826	0.003691298	0.017906684	Down
4048	LTA4H	2168	2.012.473.583	3.166.712.983	0.654016268	2.62E-06	2.57E-05	Up
6509	SLC1A4	4371	1.700.247.797	4.145.299.125	-2.036.196.907	4.38E-19	1.66E-17	Down
23551	RASD2	3047	2.252.464.905	1.021.340.436	2.180.887.296	0.010981323	0.044846974	Up
7203	CCT3	2113	6.050.997.457	1.501.436.241	1.311.098.328	2.34E-52	3.17E-50	Up
3012	HIST1H2AE	564	4.653.679.218	1.921.553.675	-1.276.098.492	1.08E-22	4.99E-21	Down
5083	PAX9	3122	1.642.610.206	432.574.578	1.396.958.715	0.000335438	0.002183693	Up
8495	PPFIBP2	3464	5.555.170.722	1.830.110.611	-1.601.900.402	9.96E-06	8.85E-05	Down
387921	NHLRC3	3334	1.395.284.786	6.899.435.774	-1.016.009.324	1.72E-06	1.74E-05	Down
8365	HIST1H4H	374	2.246.875.657	8.744.080.445	-1.361.541.708	1.55E-13	3.69E-12	Down
440905	FAR2P1	4541	1.373.586.383	6.713.893.581	-1.032.726.067	3.76E-05	0.000300141	Down
5784	PTPN14	13443	3.063.834.583	1.989.438.511	-0.622977099	5.79E-05	0.000445522	Down
283927	NUDT7	1054	5.676.905.524	2.033.764.854	-148.095.185	5.94E-05	0.000456412	Down
3133	HLA-E	2679	1.826.120.517	3.195.503.203	0.807261153	8.95E-09	1.26E-07	Up
6307	MSMO1	2241	1.628.263.685	254.838.946	0.646251423	8.09E-05	0.000601373	Up
50807	ASAP1	6294	3.996.314.088	680.588.136	0.768112027	5.66E-15	1.53E-13	Up
85463	ZC3H12C	8807	1.419.939.683	4.616.074.292	1.700.836.796	6.47E-06	5.95E-05	Up
5239	PGM5	3341	5.279.855.058	0.230284049	-4.519.011.934	0.00418669	0.019947166	Down
57182	ANKRD50	8477	9.001.085.798	4.883.571.087	-0.882162546	1.35E-17	4.58E-16	Down
222223	KIAA1324L	6613	1.420.879.769	5.311.216.912	-1.419.670.127	1.84E-10	3.18E-09	Down
5782	PTPN12	3230	4.358.528.874	7.488.457.212	0.780827255	3.73E-15	1.03E-13	Up
4217	MAP3K5	5215	8.399.747.357	2.292.284.426	1.448.368.223	1.29E-17	4.41E-16	Up
2042	EPHA3	5335	7.117.481.422	1.193.163.866	-5.898.502.724	3.99E-92	1.28E-89	Down
414149	ACBD7	3383	2.384.584.478	1.315.657.975	-0.857953406	9.35E-08	1.16E-06	Down
6095	RORA	10669	2.574.619.485	517.954.924	1.008.467.325	0.002597553	0.01318722	Up
152485	ZNF827	7807	3.797.581.983	1.360.361.613	1.840.837.186	8.96E-16	2.59E-14	Up
51377	UCHL5	3121	2.934.225.858	4.758.001.456	0.697375788	4.11E-10	6.78E-09	Up
5163	PDK1	4268	5.447.752.023	158.422.175	1.540.041.349	4.07E-14	1.02E-12	Up
9953	HS3ST3B1	4922	1.931.430.906	2.131.261.064	3.463.965.351	1.65E-48	1.99E-46	Up
158399	ZNF483	7238	163.454.155	4.018.663.704	1.297.829.802	0.000713254	0.004256212	Up
57153	SLC44A2	3385	6.934.814.438	3.683.223.755	-0.912888236	2.79E-15	7.80E-14	Down
56892	TCIM	1841	1.753.464.516	1.495.851.348	6.414.614.768	2.04E-27	1.23E-25	Up
10276	NET1	3934	160.735.701	1.034.180.223	-0.63620278	7.09E-16	2.07E-14	Down
955	ENTPD6	4153	1.873.827.076	3.076.546.065	0.715323773	7.52E-08	9.41E-07	Up
124976	SPNS2	3459	7.020.720.887	2.702.390.918	1.944.545.306	0.000154448	0.001082278	Up
140685	ZBTB46	5233	1.211.387.964	7.236.801.419	-0.743236893	0.000585793	0.003576031	Down
7617	ZNF66	4539	3.507.061.461	226.151.834	-0.632971018	1.97E-14	5.06E-13	Down
10610	ST6GALNAC2	2105	1.104.970.993	4.711.438.609	2.092.159.148	7.85E-07	8.34E-06	Up
128272	ARHGEF19	3357	7.594.321.598	2.856.148.597	-1.410.850.054	2.45E-06	2.41E-05	Down
8720	MBTPS1	4393	139.580.192	8.653.458.528	-0.689745467	7.50E-16	2.18E-14	Down
4904	YBX1	3160	3.490.889.422	5.910.834.791	0.759767239	2.87E-40	2.77E-38	Up
123099	DEGS2	1411	3.134.344.741	2.006.160.607	-3.965.654.855	6.31E-07	6.82E-06	Down
5993	RFX5	3612	2.212.114.822	3.839.281.032	0.795409896	4.52E-10	7.40E-09	Up
374443	LOC374443	2343	4.771.961.656	1.840.295.081	-1.374.645.338	0.000200929	0.001378856	Down
200845	KCTD6	1566	2.078.831.981	4.004.815.111	-2.375.965.614	0.000472048	0.002957852	Down
85360	SYDE1	3305	1.913.773.997	4.078.784.914	1.091.718.964	0.006845315	0.03016327	Up
2700	GJA3	5219	1.295.722.501	1.426.856.984	3.461.012.058	0.000198484	0.001364432	Up
343521	TCTEX1D4	1278	1.264.782.898	1.241.164.211	3.294.732.331	0.00062895	0.003804478	Up
4312	MMP1	2081	0.273674606	1.328.245.128	5.600.916.037	3.87E-05	0.000308258	Up
64343	AZI2	2234	1.640.584.164	1.047.972.215	-0.64660914	0.000708921	0.004232893	Down
80005	DOCK5	9267	4.276.523.831	6.869.843.022	0.683838554	4.94E-10	8.06E-09	Up
79680	RTL10	6693	2.935.024.585	1.241.030.459	-1.241.834.064	1.55E-15	4.43E-14	Down
26851	SNORD3B-1	217	5.670.972.353	1.074.684.121	0.922244646	0.00053868	0.003314865	Up
80709	AKNA	5361	6.992.700.597	1.211.802.367	0.793232789	0.000194394	0.001339555	Up
282809	POC1B	3126	7.015.929.456	1.095.468	0.642841195	0.004742294	0.022180115	Up
1829	DSG2	5885	5.642.895.761	8.577.318.601	0.604091011	2.61E-12	5.51E-11	Up
100129550	LINC02035	5904	155.681.388	354.545.636	1.187.374.861	0.003298444	0.016236047	Up
83463	MXD3	1754	3.991.125.641	9.711.670.747	-203.900.428	1.15E-05	0.000101926	Down
92291	CAPN13	2690	1.070.093.714	3.261.256.206	1.607.690.638	0.000467056	0.002931212	Up
9837	GINS1	3293	4.724.895.036	3.067.837.263	-0.623060325	3.21E-07	3.65E-06	Down
100129034	LOC100129034	5714	3.014.794.325	1.713.550.491	-0.815070879	1.31E-08	1.80E-07	Down
27309	ZNF330	1914	3.257.334.333	9.376.854.299	152.541.221	4.20E-09	6.17E-08	Up
81846	SBF2	7447	10.739.414	1.924.583.696	0.841631138	4.61E-07	5.11E-06	Up
4361	MRE11	5153	1.319.421.363	8.533.766.382	-0.628650848	0.00186339	0.009899448	Down
100093631	GTF2IP4	3645	3.540.583.211	2.221.166.014	-0.672669797	6.38E-05	0.000485912	Down
3936	LCP1	3808	8.701.569.591	4.633.280.573	2.412.686.486	3.62E-08	4.70E-07	Up
11051	NUDT21	4407	9.408.150.641	5.994.758.803	-0.650209452	2.64E-13	6.09E-12	Down
6233	RPS27A	909	1.255.213.384	222.273.453	0.824403012	6.14E-33	4.66E-31	Up
81617	CAB39L	3382	2.292.141.643	8.913.406.492	-1.362.647.392	0.012185919	0.04895276	Down
171568	POLR3H	4492	9.302.333.123	5.581.195.044	-0.73701854	0.003081094	0.015310073	Down
29899	GPSM2	3680	7.615.999.535	421.915.721	-0.852078546	6.04E-17	1.94E-15	Down
26986	PABPC1	2869	9.383.034.195	1.978.357.244	1.076.176.538	2.47E-71	5.12E-69	Up
2274	FHL2	1546	8.012.545.394	2.635.908.456	5.039.895.832	5.29E-63	9.23E-61	Up
730101	LOC730101	3554	4.307.944.551	1.099.094.003	-1.970.684.899	5.09E-06	4.78E-05	Down
5825	ABCD3	3452	2.601.353.407	1.182.621.149	-1.137.274.428	3.01E-11	5.64E-10	Down
79956	ERMP1	5355	1.130.347.403	5.848.405.924	-0.950650887	3.72E-29	2.43E-27	Down
23157	06/Sep	3982	9.259.693.746	1.401.055.534	3.919.405.852	4.72E-35	3.90E-33	Up
93210	PGAP3	2475	4.092.752.403	1.867.341.518	-1.132.085.585	0.002909165	0.014594228	Down
2710	GK	4526	1.735.804.505	4.535.238.665	1.385.574.001	0.000419719	0.00265929	Up
57060	PCBP4	2013	2.032.732.224	5.240.535.848	1.366.294.157	6.13E-05	0.000468618	Up
200916	RPL22L1	2009	3.093.878.983	7.364.138.683	1.251.100.029	3.75E-05	0.000299457	Up
91544	UBXN11	1823	3.542.536.283	1.575.849.367	-1.168.652.993	0.005536825	0.025214724	Down
54865	GPATCH4	2172	1.084.616.752	19.537.397	0.849052909	3.46E-06	3.34E-05	Up
55629	PNRC2	2428	5.529.214.235	3.255.899.493	-0.764018306	2.15E-12	4.56E-11	Down
84920	ALG10	3143	1.512.698.338	7.763.375.815	-0.962368281	1.28E-06	1.31E-05	Down
4552	MTRR	3201	2.182.458.688	3.276.299.623	0.586112955	4.71E-06	4.44E-05	Up
157680	VPS13B	11326	1.169.613.531	6.823.212.897	-0.77750877	2.96E-20	1.20E-18	Down
100505696	SH3BP5-AS1	5592	1.109.408.503	59.578.881	-0.896917756	0.000109606	0.000791173	Down
55193	PBRM1	7730	4.004.325.023	237.209.886	-0.755394943	1.41E-09	2.17E-08	Down
55224	ETNK2	2638	8.629.773.808	3.994.643.188	-1.111.256.102	3.95E-05	0.000313751	Down
400745	SH2D5	3705	3.754.633.327	2.266.735.817	259.387.233	2.02E-05	0.000170255	Up
5165	PDK3	8379	3.851.400.221	2.181.220.438	-0.820247471	3.71E-10	6.17E-09	Down
81856	ZNF611	4400	1.609.633.895	7.616.316.348	-1.079.567.282	6.59E-08	8.30E-07	Down
100532731	COMMD3-BMI1	3388	3.626.830.947	1.627.766.314	-1.155.815.903	0.000637995	0.003855677	Down
100463482	MTRNR2L6	1395	0.529989855	7.831.982.071	3.885.340.814	0.004344654	0.020552164	Up
2099	ESR1	6357	8.533.905.648	5.215.896.326	-4.032.219.061	3.82E-131	2.30E-128	Down
91351	DDX60L	6185	8.222.513.576	2.925.391.741	183.097.844	0.000315323	0.002065582	Up
128977	C22orf39	1710	629.647.474	3.689.199.878	-0.771236366	0.011356194	0.046142387	Down
3694	ITGB6	4630	387.093.841	1.571.427.088	2.021.320.077	7.73E-18	2.69E-16	Up
56925	LXN	1132	9.764.250.135	3.116.523.045	1.674.356.222	1.81E-80	4.44E-78	Up
51649	MRPS23	1498	1.222.363.471	1.847.481.962	0.595886943	0.000299518	0.001973743	Up
659	BMPR2	12086	7.928.116.993	5.070.755.839	-0.644777443	2.05E-10	3.54E-09	Down
55143	CDCA8	2447	2.708.686.922	169.041.903	-0.680212738	1.99E-06	1.99E-05	Down
317772	HIST2H2AB	448	2.578.613.839	1.523.697.129	-0.759019577	5.94E-07	6.48E-06	Down
128	ADH5	2652	3.480.244.502	1.619.832.194	-11.033.443	5.79E-15	1.57E-13	Down
8848	TSC22D1	4597	3.475.140.131	5.776.679.912	0.733169403	5.72E-12	1.17E-10	Up
8857	FCGBP	16407	0.551268191	711.895.193	3.690.838.598	0.007717162	0.033311731	Up
84759	PCGF1	939	7.086.883.161	1.077.147.942	0.603993243	0.006658904	0.029507649	Up
27124	INPP5J	3407	4.506.014.044	5.192.355.083	-3.117.390.859	7.12E-09	1.01E-07	Down
22943	DKK1	1913	1.665.218.822	323.468.099	0.957911668	2.08E-11	3.97E-10	Up
81627	TRMT1L	4285	1.286.129.396	2.264.944.597	0.816439963	6.27E-06	5.79E-05	Up
102724515	LINC01291	494	0.276055513	9.840.175.946	5.155.653.792	0.000292016	0.001927499	Up
2037	EPB41L2	4215	4.826.114.307	2.290.224.076	-1.075.373.328	1.35E-17	4.59E-16	Down
23002	DAAM1	5889	323.570.739	1.461.562.021	-1.146.570.097	4.51E-15	1.24E-13	Down
493856	CISD2	5892	276.660.228	1.685.848.393	-0.714640459	1.13E-06	1.17E-05	Down
10574	CCT7	1940	1.007.963.895	1.707.979.037	0.760846305	1.57E-25	8.53E-24	Up
8910	SGCE	1620	1.520.673.423	6.824.317.703	-1.155.953.639	1.39E-08	1.91E-07	Down
100499483	CCDC180	3040	8.427.298.276	0.475887777	-4.146.376.883	0.004876961	0.022713879	Down
2533	FYB1	4995	0.499736255	2.198.142.908	5.458.974.486	2.39E-06	2.36E-05	Up
81848	SPRY4	4941	3.800.777.173	2.776.049.074	2.868.666.719	7.78E-07	8.28E-06	Up
171019	ADAMTS19	5234	4.676.340.991	2.539.201.224	-4.202.933.499	4.84E-81	1.22E-78	Down
4291	MLF1	2254	4.051.913.625	749.831.481	0.887962977	0.000769019	0.004547913	Up
4609	MYC	4517	3.733.090.859	1.887.159.897	2.337.774.139	5.90E-137	3.91E-134	Up
51201	ZDHHC2	3738	2.349.981.585	1.601.773.912	2.768.949.171	0.000328758	0.002144415	Up
22936	ELL2	6063	1.849.531.762	2.891.921.567	3.966.796.444	4.58E-68	8.76E-66	Up
205717	USF3	13708	8.224.258.753	4.971.364.889	-0.726243657	1.92E-14	4.94E-13	Down
8476	CDC42BPA	10517	1.599.172.992	2.442.653.242	0.611123062	2.78E-05	0.000227319	Up
28231	SLCO4A1	2796	8.345.788.992	1.878.024.409	1.170.095.464	1.32E-10	2.32E-09	Up
105372751	LINC01684	2908	1.448.539.088	7.973.368.079	-0.86133744	0.000113209	0.00081511	Down
50484	RRM2B	4920	2.758.833.615	484.188.739	0.811511076	1.18E-11	2.32E-10	Up
11173	ADAMTS7	5552	1.211.822.701	1.412.983.036	3.543.493.603	0.000105779	0.000771382	Up
26499	PLEK2	1568	3.185.582.671	1.160.297.003	1.864.864.958	1.30E-12	2.82E-11	Up
25798	BRI3	809	2.678.383.171	6.215.019.109	1.214.396.459	5.00E-05	0.000390792	Up
4668	NAGA	3655	1.155.363.885	6.333.649.512	-0.867238365	0.000386579	0.002478516	Down
100129842	ZNF737	8419	230.848.192	1.276.038.501	-0.855272574	4.85E-08	6.22E-07	Down
26973	CHORDC1	3400	1.373.886.017	2.596.818.503	0.918482867	1.33E-08	1.83E-07	Up
467	ATF3	2005	1.079.371.785	7.285.370.545	2.754.810.471	2.05E-14	5.25E-13	Up
26108	PYGO1	8399	5.585.155.858	1.450.087.004	1.376.470.017	1.40E-11	2.74E-10	Up
84522	JAGN1	1651	9.967.923.301	6.252.218.831	-0.672924693	0.003321722	0.016334467	Down
54554	WDR5B	4183	7.795.262.313	4.429.369.132	-0.815496338	0.004926296	0.022895426	Down
3248	HPGD	2529	0.501793153	8.865.039.456	7.464.890.457	1.94E-12	4.14E-11	Up
55871	CBWD1	1705	1.373.609.645	7.738.167.767	-0.827908162	0.000212539	0.001448542	Down
60674	GAS5	629	2.493.959.244	4.759.766.638	0.932452954	1.26E-14	3.31E-13	Up
5934	RBL2	4671	302.729.887	1.681.836.752	-0.847993435	3.50E-07	3.96E-06	Down
23093	TTLL5	4773	3.577.666.309	2.324.007.554	-0.622404075	9.07E-07	9.53E-06	Down
5412	UBL3	4355	888.526.083	1.934.234.326	-2.199.651.545	6.55E-78	1.50E-75	Down
83872	HMCN1	18212	6.383.818.399	6.971.719.092	-6.516.761.361	8.58E-70	1.71E-67	Down
25840	METTL7A	3390	1.511.033.776	4.147.822.974	-5.187.037.776	6.42E-24	3.19E-22	Down
4831	NME2	738	7.527.112.466	1.243.578.526	0.724329177	8.77E-18	3.04E-16	Up
25902	MTHFD1L	2361	1.142.362.248	2.748.432.484	1.266.588.832	7.22E-17	2.30E-15	Up
5270	SERPINE2	2257	1.257.400.384	5.873.750.642	5.545.766.006	1.47E-14	3.83E-13	Up
11005	SPINK5	2915	173.897.478	4.389.571.256	-1.986.085.071	0.006347502	0.02829152	Down
84186	ZCCHC7	2702	1.314.232.056	2.106.362.238	0.680533525	2.01E-05	0.00016907	Up
6624	FSCN1	2812	2.095.924.166	4.809.628.159	1.198.338.842	2.02E-22	9.22E-21	Up
10581	IFITM2	738	5.596.743.119	1.866.237.349	1.737.473.043	5.56E-18	1.95E-16	Up
4791	NFKB2	3181	1.060.529.789	352.911.998	1.734.523.334	6.08E-32	4.32E-30	Up
1212	CLTB	1095	1.882.327.528	3.482.325.408	0.887533342	5.91E-12	1.20E-10	Up
56893	UBQLN4	3586	2.799.513.929	6.164.531.575	1.138.814.914	5.67E-25	2.98E-23	Up
84842	HPDL	1803	1.431.418.404	3.361.171.614	1.231.518.772	0.002925557	0.014669062	Up
6404	SELPLG	2573	0.260408229	5.183.478.124	4.315.073.527	0.008734279	0.036951719	Up
837	CASP4	1319	1.440.243.924	1.389.901.922	3.270.598.006	1.03E-29	6.82E-28	Up
9021	SOCS3	2737	1.538.451.552	3.552.214.985	1.207.239.886	0.002286872	0.01181798	Up
56931	DUS3L	2127	333.071.031	61.589.854	0.886862828	0.002304743	0.011901061	Up
7088	TLE1	4141	3.496.567.277	1.214.711.829	-1.525.325.166	1.25E-23	6.11E-22	Down
130340	AP1S3	4005	9.652.063.239	1.922.654.046	0.99418992	1.68E-07	1.99E-06	Up
6774	STAT3	4965	2.302.150.123	5.803.878.561	1.334.035.418	7.01E-33	5.29E-31	Up
56938	ARNTL2	7354	3.250.594.572	9.404.147.303	1.532.593.509	9.81E-08	1.21E-06	Up
338657	CCDC84	1334	5.507.016.014	2.367.254.256	-1.218.056.136	0.000352379	0.00227981	Down
347240	KIF24	6286	6.017.222.091	279.021.993	-1.108.718.764	0.000479729	0.002997516	Down
111	ADCY5	5621	7.051.270.972	3.441.141.519	-1.034.996.098	1.08E-21	4.75E-20	Down
6206	RPS12	532	4.761.691.761	8.086.376.197	0.764019089	3.00E-15	8.34E-14	Up
79094	CHAC1	1545	7.207.985.987	2.167.363.005	1.588.272.695	0.004129647	0.019699234	Up
7791	ZYX	2323	3.760.648.423	1.249.017.703	1.731.740.583	9.43E-89	2.89E-86	Up
4093	SMAD9	5592	4.952.422.885	1.744.272.256	1.816.418.826	0.003765422	0.018210366	Up
3336	HSPE1	965	2.901.841.949	4.568.552.793	0.654768283	4.08E-09	6.00E-08	Up
55970	GNG12	4427	1.473.803.531	2.321.003.665	0.655204586	2.28E-05	0.000189638	Up
64781	CERK	4445	1.072.982.514	1.539.782.776	-2.800.827.823	1.38E-17	4.67E-16	Down
8991	SELENBP1	1768	2.128.533.324	5.733.759.677	-1.892.306.335	1.15E-16	3.65E-15	Down
178	AGL	7371	2.525.730.547	1.510.124.024	-0.742033695	8.90E-07	9.37E-06	Down
1974	EIF4A2	1905	5.132.703.815	9.538.800.084	0.894088785	4.02E-19	1.53E-17	Up
79624	ARMT1	2619	4.605.165.458	704.138.715	-2.709.321.419	8.74E-61	1.45E-58	Down
4350	MPG	1079	8.399.385.742	1.355.562.969	0.690536401	0.000914112	0.005306808	Up
10150	MBNL2	4693	3.468.535.686	1.019.210.431	1.555.053.315	1.17E-58	1.82E-56	Up
5672	PSG4	1916	0.132970921	4.484.295.418	5.075.698.638	0.002675476	0.013544812	Up
158431	ZNF782	4251	11.217.146	4.486.593.274	-1.322.013.346	2.20E-07	2.56E-06	Down
79709	COLGALT1	3724	2.553.728.658	4.752.652.504	0.896127679	1.50E-14	3.91E-13	Up
55721	IQCC	2207	4.250.068.768	1.407.878.147	-1.593.963.712	0.000107402	0.000782071	Down
9550	ATP6V1G1	1611	3.228.036.952	4.896.084.051	0.600971231	8.33E-08	1.04E-06	Up
10221	TRIB1	3074	18.657.214	5.947.701.381	1.672.598.644	7.45E-45	8.29E-43	Up
58191	CXCL16	2343	1.003.941.188	2.339.397.552	1.220.462.294	1.73E-12	3.72E-11	Up
9168	TMSB10	482	1.183.704.247	1.831.234.432	0.629507832	2.87E-12	6.01E-11	Up
167691	LCA5	4574	5.372.805.663	1.407.075.076	-1.932.976.349	5.62E-07	6.18E-06	Down
64762	GAREM1	7050	146.093.802	3.096.889.759	1.083.925.055	6.90E-15	1.85E-13	Up
6641	SNTB1	4975	0.274052227	8.640.444.545	4.978.582.779	0.000574447	0.003513236	Up
442421	PTGER4P2-CDK2AP2P2	3275	5.023.457.447	217.024.255	-1.210.824.366	0.000558371	0.003426502	Down
57678	GPAM	6402	9.640.394.903	5.567.013.062	-0.792188777	0.000807999	0.004751771	Down
10969	EBNA1BP2	1398	3.106.223.263	4.924.326.771	0.664764971	2.53E-08	3.34E-07	Up
27	ABL2	11569	3.121.318.212	4.767.527.706	0.611085878	1.97E-08	2.64E-07	Up
3909	LAMA3	7097	1.355.028.633	1.963.509.223	3.857.039.132	2.64E-46	3.09E-44	Up
8825	LIN7A	6122	3.709.982.906	2.074.345.004	-0.838756677	3.27E-10	5.48E-09	Down
3459	IFNGR1	2138	7.263.852.387	163.631.649	1.171.645.026	7.63E-10	1.22E-08	Up
4703	NEB	25407	7.766.284.469	1.663.408.003	1.098.845.621	6.25E-09	8.94E-08	Up
5549	PRELP	5823	1.954.779.339	1.189.283.445	2.605.014.932	0.002083719	0.010892588	Up
1154	CISH	2128	2.495.218.832	6.689.402.401	-1.899.217.108	0.000743669	0.004412569	Down
51575	ESF1	3205	2.466.753.348	3.714.469.455	0.590542695	5.18E-05	0.000402498	Up
8633	UNC5C	9879	3.622.251.161	2.329.631.998	-3.958.712.603	1.43E-51	1.86E-49	Down
3423	IDS	5836	5.606.846.439	8.971.756.604	0.678200924	5.73E-14	1.41E-12	Up
374654	KIF7	4575	1.369.351.727	2.866.980.604	-225.588.901	0.004860437	0.022649969	Down
54328	GPR173	4265	3.198.865.852	1.434.657.007	-1.156.854.629	0.008492031	0.036162749	Down
85395	FAM207A	921	4.535.400.812	9.905.200.905	1.126.956.184	4.62E-06	4.36E-05	Up
57475	PLEKHH1	6540	1.783.748.107	1.022.266.044	-0.803141193	2.43E-05	0.000200897	Down
55619	DOCK10	7288	902.025.313	3.144.303.586	-1.520.427.402	5.80E-08	7.37E-07	Down
1122	CHML	7082	3.367.610.017	221.372.024	-0.605252166	5.66E-06	5.26E-05	Down
4643	MYO1E	5125	1.053.975.696	3.326.248.654	1.658.054.421	5.74E-29	3.72E-27	Up
55334	SLC39A9	5204	401.481.749	2.454.628.506	-0.709829708	1.72E-08	2.33E-07	Down
100528062	ARMCX5-GPRASP2	5035	5.551.139.685	3.113.221.153	-0.834375932	0.009210298	0.038604494	Down
51069	MRPL2	1319	9.762.207.291	1.765.411.516	0.854725223	3.64E-06	3.51E-05	Up
9564	BCAR1	4136	3.107.771.123	556.536.632	0.840596393	6.22E-15	1.68E-13	Up
25817	FAM19A5	2620	2.316.498.409	1.286.189.646	2.473.085.785	0.003846807	0.018536393	Up
27242	TNFRSF21	3646	1.637.064.546	8.199.637.993	2.324.449.012	2.23E-104	8.52E-102	Up
8329	HIST1H2AI	469	1.696.187.994	6.518.230.651	-1.379.743.769	1.11E-11	2.19E-10	Down
6217	RPS16	709	1.283.277.188	1.992.366.402	0.634650161	4.61E-18	1.63E-16	Up
10342	TFG	1775	6.260.681.881	9.494.528.018	0.600776488	1.52E-11	2.96E-10	Up
11123	RCAN3	2627	1.900.496.888	5.663.755.253	1.575.382.261	5.71E-06	5.30E-05	Up
160428	ALDH1L2	7555	7.754.263.705	2.137.415.588	1.462.805.742	4.26E-16	1.27E-14	Up
4814	NINJ1	1297	2.168.138.199	133.807.505	-0.696297682	1.01E-05	8.95E-05	Down
51019	WASHC3	1015	5.230.988.842	2.918.156.659	-0.842026358	0.01139851	0.046284789	Down
7048	TGFBR2	4629	10.841.334	659.125.806	-0.717916526	0.00159517	0.008690247	Down
8346	HIST1H2BI	437	31.751.665	1.158.229.643	-145.491.092	5.25E-20	2.11E-18	Down
5631	PRPS1	2156	1.219.405.141	2.046.828.639	0.747212791	1.37E-05	0.000118932	Up
6611	SMS	1868	1.929.852.075	4.148.317.603	1.104.036.086	8.19E-19	3.05E-17	Up
3488	IGFBP5	6333	3.887.147.515	2.471.530.406	-7.297.163.392	7.35E-33	5.52E-31	Down
6949	TCOF1	4985	5.649.127.748	1.015.604.561	0.846238748	5.57E-22	2.48E-20	Up
65983	GRAMD2B	2763	7.372.708.659	39.798.307	-0.889487688	0.00152712	0.008351531	Down
6282	S100A11	595	1.231.747.937	4.642.112.957	1.914.074.572	1.67E-164	1.75E-161	Up
8359	HIST1H4A	372	8.152.102.477	1.553.298.527	-2.391.837.061	3.55E-12	7.37E-11	Down
29789	OLA1	4389	4.764.364.872	745.893.462	0.646685677	9.72E-11	1.73E-09	Up
1747	DLX3	2613	34.821.969	1.238.307.251	-4.813.556.554	2.18E-07	2.54E-06	Down
5698	PSMB9	1048	0.135755564	4.495.330.862	5.049.344.067	0.002574068	0.013077999	Up
56112	PCDHGA3	2490	1.779.388.909	2.458.116.209	-2.855.756.838	0.000863051	0.005041262	Down
162655	ZNF519	5834	9.706.533.429	4.171.258.766	-1.218.473.333	1.50E-06	1.53E-05	Down
23015	GOLGA8A	6365	2.004.407.891	3.399.197.783	0.762018186	9.86E-09	1.38E-07	Up
3014	H2AFX	1651	9.788.602.226	5.172.425.068	-0.920262023	5.09E-16	1.51E-14	Down
8703	B4GALT3	2427	893.653.782	1.648.267.357	0.883162356	1.09E-06	1.13E-05	Up
641	BLM	4555	1.820.871.313	1.199.424.585	-0.602286516	0.000715804	0.004266525	Down
11074	TRIM31	1930	2.065.585.325	1.233.204.192	2.577.789.137	0.003313428	0.016301738	Up
10598	AHSA1	1408	2.787.251.448	5.678.991.842	102.679.168	2.29E-20	9.36E-19	Up
107161151	AOX3P-AOX2P	4551	0.134649635	4.213.631	4.967.781.756	0.004063792	0.019435323	Up
5203	PFDN4	1383	9.986.399.591	1.711.600.644	0.777309587	9.67E-19	3.59E-17	Up
56107	PCDHGA9	2487	3.963.756.956	1.883.108.206	-1.073.752.602	0.011603932	0.046984709	Down
80790	CMIP	4236	4.080.262.477	6.539.123.729	0.68043536	2.94E-11	5.51E-10	Up
57496	MRTFB	8834	7.230.203.205	4.120.728.283	-0.811136858	3.50E-15	9.71E-14	Down
5192	PEX10	2034	4.358.774.992	2.241.715.702	-0.959319406	0.006765817	0.029874979	Down
220213	OTUD1	3125	2.976.041.456	1.236.387.801	2.054.664.797	1.59E-16	4.97E-15	Up
55728	N4BP2	9682	1.942.403.719	1.268.260.877	-0.614991555	0.000341216	0.002216955	Down
6059	ABCE1	4193	5.038.602.759	1.064.117.058	1.078.561.239	3.92E-33	2.99E-31	Up
79896	THNSL1	3787	515.901.839	267.970.768	-0.945020959	0.005234048	0.024061628	Down
57687	VAT1L	3809	6.597.732.714	3.607.789.412	-4.192.783.297	2.70E-13	6.22E-12	Down
162962	ZNF836	4138	5.447.124.456	1.919.985.215	-1.504.399.629	5.24E-05	0.000405923	Down
10497	UNC13B	6441	1.702.222.976	9.500.072.725	-0.841409567	9.99E-06	8.87E-05	Down
2149	F2R	3820	6.506.788.584	5.990.692.614	3.202.705.226	4.55E-13	1.02E-11	Up
90102	PHLDB2	5986	1.244.342.951	3.349.874.351	4.750.650.919	5.31E-79	1.26E-76	Up
7456	WIPF1	4664	1.488.878.081	1.137.731.375	-3.709.993.747	2.10E-26	1.19E-24	Down
6142	RPL18A	671	1.947.051.961	300.233.914	0.624795565	6.91E-18	2.41E-16	Up
79012	CAMKV	3338	1.055.545.072	9.099.491.359	3.107.797.721	0.005093695	0.023563369	Up
55466	DNAJA4	3064	5.255.972.519	8.288.870.683	0.657217823	0.008108254	0.034776373	Up
51528	JKAMP	2418	1.842.007.536	1.153.947.771	-0.674701036	7.66E-05	0.000572615	Down
6695	SPOCK1	4841	0.510391812	1.531.488.437	4.907.185.479	3.87E-05	0.000308516	Up
22858	ICK	6154	2.643.367.975	1.177.891.769	-1.166.170.289	1.91E-13	4.49E-12	Down
1917	EEF1A2	2022	1.840.074.741	406.244.988	1.142.585.646	4.63E-81	1.18E-78	Up
7562	ZNF708	4013	2.247.223.466	1.182.550.719	-0.926241533	2.20E-08	2.93E-07	Down
10456	HAX1	1196	132.319.445	2.003.132.034	0.59823243	0.000288485	0.001907987	Up
80155	NAA15	5609	531.607.437	9.332.520.486	0.811905483	5.28E-18	1.85E-16	Up
51710	ZNF44	2674	4.114.427.133	1.335.612.678	-162.318.988	8.67E-05	0.000640441	Down
3892	KRT86	2256	9.122.110.107	1.094.768.967	358.511.505	9.31E-25	4.83E-23	Up
861	RUNX1	4329	1.930.278.485	2.911.838.101	0.593121141	1.44E-05	0.000124309	Up
9852	EPM2AIP1	7439	2.235.090.171	1.070.341.807	-1.062.261.449	9.42E-10	1.49E-08	Down
6091	ROBO1	7352	2.462.178.832	5.353.748.462	-2.201.314.288	8.45E-150	7.01E-147	Down
80031	SEMA6D	4550	5.728.176.186	2.476.331.844	-4.531.799.304	1.65E-11	3.20E-10	Down
80328	ULBP2	1424	6.236.681.995	8.513.416.701	3.770.887.643	4.88E-22	2.19E-20	Up
84826	SFT2D3	2824	6.670.876.276	3.913.359.867	-0.769468499	0.006937687	0.030485078	Down
29929	ALG6	3371	1.414.669.962	6.637.595.409	-1.091.732.918	2.05E-07	2.41E-06	Down
30001	ERO1A	5512	462.525.065	1.123.565.428	1.280.480.684	9.71E-42	9.91E-40	Up
7045	TGFBI	2805	2.002.883.844	7.948.081.386	198.852.789	3.90E-10	6.45E-09	Up
57544	TXNDC16	4651	1.172.540.803	5.090.264.216	-1.203.825.679	1.36E-06	1.40E-05	Down
27347	STK39	3288	1.931.677.076	3.738.259.604	0.952512826	1.51E-13	3.60E-12	Up
3925	STMN1	1542	1.155.787.613	4.133.538.809	-1.483.426.976	1.10E-55	1.60E-53	Down
65084	TMEM135	9098	1.747.532.908	1.046.111.193	-0.740283417	3.03E-05	0.000245929	Down
80071	CCDC15	3897	4.495.918.176	2.163.687.089	-1.055.123.907	0.003733011	0.018071188	Down
64168	NECAB1	5140	1.451.437.054	1.230.794.752	-6.881.747.999	1.41E-15	4.05E-14	Down
6303	SAT1	1095	1.471.258.698	1.222.764.798	3.055.024.075	2.86E-144	2.19E-141	Up
10014	HDAC5	5327	4.299.449.217	9.408.185.182	1.129.764.603	1.46E-05	0.000126088	Up
8362	HIST1H4K	354	1.799.423.782	107.737.376	-0.740016162	0.000127019	0.000905698	Down
84865	CCDC142	4339	1.227.658.522	7.939.982.964	-0.628701509	0.004019871	0.019260906	Down
162681	C18orf54	5102	1.006.212.947	5.032.704.202	-0.999529948	3.51E-05	0.000282188	Down
124930	ANKRD13B	3203	50.597.913	1.422.869.347	149.165.341	1.53E-12	3.31E-11	Up
9609	RAB36	5051	3.345.200.766	1.057.330.037	-1.661.667.025	0.001113625	0.006312233	Down
101929715	LOC101929715	882	0.13837257	3.926.699.106	4.826.687.162	0.006208183	0.027776314	Up
339123	JMJD8	1999	2.287.422.071	1.192.685.639	-0.939508757	1.83E-08	2.46E-07	Down
23034	SAMD4A	6808	9.310.458.891	1.772.690.955	0.929016862	6.02E-07	6.56E-06	Up
137492	VPS37A	4573	1.521.829.326	2.749.341.146	0.853279363	2.48E-08	3.28E-07	Up
23262	PPIP5K2	7393	1.452.885.861	9.366.060.848	-0.633407053	0.001102277	0.006253253	Down
9771	RAPGEF5	6629	366.003.785	8.990.002.017	1.296.462.871	1.67E-06	1.68E-05	Up
5468	PPARG	2545	2.470.463.958	4.970.401.456	1.008.580.374	4.59E-16	1.36E-14	Up
200185	KRTCAP2	577	1.042.384.735	182.878.444	0.810997171	1.30E-05	0.000113191	Up
54790	TET2	9698	8.188.598.681	3.073.101.553	-1.413.921.141	2.32E-40	2.27E-38	Down
23443	SLC35A3	5721	2.579.760.541	9.701.958.223	-1.410.889.285	4.34E-17	1.41E-15	Down
542767	PCOTH	826	1.790.669.913	5.128.628.781	-1.803.854.364	0.005273602	0.024209908	Down
1201	CLN3	1905	111.292.294	5.101.248.842	-1.125.431.319	5.81E-06	5.39E-05	Down
257364	SNX33	3149	8.480.559.131	4.885.050.925	-0.795785784	0.002208957	0.011468942	Down
57613	FAM234B	4725	1.714.581.381	64.085.002	-1.419.797.719	2.09E-11	3.97E-10	Down
84900	RNFT2	2914	6.143.791.279	2.225.898.624	-1.464.741.316	2.11E-05	0.000177144	Down
6548	SLC9A1	4717	4.544.006.364	3.020.988.312	-0.588944253	2.14E-07	2.50E-06	Down
10198	MPHOSPH9	4286	2.925.459.771	1.905.382.794	-0.618582513	8.14E-06	7.35E-05	Down
7031	TFF1	508	1.638.400.781	5.305.818.224	-1.626.641.153	8.78E-67	1.63E-64	Down
60598	KCNK15	2550	592.161.084	4.920.697.291	3.054.801.181	2.39E-11	4.53E-10	Up
110091775	C21orf59-TCP10L	7827	2.518.108.682	9.613.891.994	-1.389.148.051	0.007834254	0.033783203	Down
57683	ZDBF2	10321	3.074.067.467	1.715.999.019	2.480.827.995	0.000325533	0.002126865	Up
1288	COL4A6	6618	1.813.590.936	212.714.727	-3.091.857.261	1.18E-30	8.03E-29	Down
5425	POLD2	1699	2.208.515.324	3.357.265.484	0.604209783	4.52E-06	4.28E-05	Up
378805	LINC-PINT	2610	4.553.010.197	7.962.091.785	0.806326812	0.006556765	0.029106888	Up
129303	TMEM150A	1556	2.015.781.918	4.117.308.644	1.030.362.035	0.008517494	0.036221282	Up
23046	KIF21B	9300	4.826.288.125	3.281.208.088	2.765.241.139	3.22E-07	3.67E-06	Up
80758	PRR7	1375	2.624.017.298	515.501.214	0.974198594	0.003390072	0.016629484	Up
2707	GJB3	1845	242.565.469	3.771.648.696	3.958.749.213	2.40E-10	4.11E-09	Up
51042	ZNF593	653	2.518.476.272	4.662.202.422	0.888460506	0.006916371	0.030411554	Up
5538	PPT1	2424	1.626.683.603	73.054.289	-1.154.892.787	2.17E-41	2.21E-39	Down
4326	MMP17	2411	2.117.972.389	4.272.770.102	1.012.487.913	0.004680982	0.02192943	Up
80315	CPEB4	8343	5.950.934.698	1.686.856.906	1.503.149.405	3.58E-14	8.96E-13	Up
23641	LDOC1	1470	6.304.700.036	160.747.942	1.350.300.631	1.63E-11	3.17E-10	Up
9518	GDF15	1417	7.617.633.691	1.152.786.382	3.919.638.473	1.43E-240	3.56E-237	Up
8915	BCL10	2840	4.757.073.511	9.379.675.183	0.979463644	4.88E-05	0.000381974	Up
81839	VANGL1	8659	7.781.683.586	2.630.063.755	-1.564.984.547	5.51E-42	5.68E-40	Down
5036	PA2G4	2643	1.690.452.989	2.535.919.412	0.585099004	2.95E-16	9.00E-15	Up
54470	ARMCX6	1261	1.051.504.725	5.379.462.461	-0.966921408	5.42E-05	0.000418517	Down
3976	LIF	3987	1.174.060.492	3.705.053.059	1.657.987.459	7.28E-05	0.000546794	Up
7071	KLF10	3115	1.765.836.314	2.784.756.488	0.657199561	1.56E-06	1.58E-05	Up
55601	DDX60	6099	1.045.816.973	9.330.359.383	3.157.302.262	0.003071025	0.015275299	Up
84250	SLF1	3813	8.861.922.638	496.934.991	-0.834562602	0.000993477	0.005701685	Down
57419	SLC24A3	3905	1.295.776.451	3.296.261.074	-5.296.842.521	2.38E-21	1.02E-19	Down
55249	YY1AP1	2654	2.183.919.258	348.571.952	0.674536968	4.03E-07	4.53E-06	Up
64849	SLC13A3	4014	5.977.416.298	171.621.275	1.521.634.479	0.011972752	0.04823274	Up
342892	ZNF850	7721	8.398.471.585	4.545.348.033	-0.885736035	0.000794602	0.004685444	Down
2101	ESRRA	2283	6.510.346.653	1.106.399.214	0.765065768	0.000619173	0.003751041	Up
54509	RHOF	2451	3.930.173.769	1.286.086.086	1.710.322.208	4.35E-11	8.00E-10	Up
220323	OAF	2334	3.038.933.376	1.152.673.791	1.923.347.334	5.20E-14	1.29E-12	Up
11240	PADI2	4363	4.387.651.322	4.460.801.634	-3.298.073.982	7.42E-71	1.49E-68	Down
57205	ATP10D	6550	0.143795038	1.644.075.772	6.837.119.084	7.64E-07	8.16E-06	Up
9215	LARGE1	4751	118.798.703	5.503.517.675	-1.110.093.141	1.06E-06	1.10E-05	Down
8688	KRT37	1718	0.137965003	4.669.578.496	5.080.918.077	0.002293042	0.011843713	Up
79836	LONRF3	3030	1.078.174.689	7.554.816.637	2.808.805.793	5.12E-15	1.39E-13	Up
100289574	HERC2P4	2708	2.340.693.176	5.105.641.368	-2.196.771.727	0.000415299	0.002635483	Down
7078	TIMP3	5496	1.189.689.872	179.460.972	0.593084589	0.00127493	0.007095185	Up
997	CDC34	1462	7.894.483.252	1.359.960.172	0.784647661	6.01E-05	0.000460597	Up
6840	SVIL	6805	5.277.260.453	3.042.019.713	-0.794759686	1.43E-12	3.11E-11	Down
130576	LYPD6B	1370	1.221.764.512	6.788.919.628	-0.84771233	0.000147086	0.001035794	Down
1649	DDIT3	976	5.175.374.668	1.477.961.793	151.387.376	1.04E-11	2.07E-10	Up
81631	MAP1LC3B	2304	2.607.892.946	4.789.157.005	0.876887085	2.27E-14	5.80E-13	Up
397	ARHGDIB	1375	1.264.717.086	8.509.071.643	2.750.187.046	0.010348158	0.042604401	Up
51176	LEF1	3495	2.195.482.748	8.490.334.451	-1.370.644.907	0.012145789	0.048811259	Down
51719	CAB39	3818	2.319.960.326	3.802.818.962	0.712969126	1.03E-07	1.26E-06	Up
2185	PTK2B	4168	2.443.590.816	160.429.822	2.714.867.718	1.03E-28	6.64E-27	Up
1191	CLU	2877	2.811.660.181	7.439.561.773	-1.918.132.693	3.94E-128	2.30E-125	Down
84795	PYROXD2	2083	2.928.973.009	7.019.343.972	-2.060.986.791	0.000152931	0.001073541	Down
84876	ORAI1	1496	5.649.727.933	1.204.634.041	1.092.341.632	3.50E-07	3.96E-06	Up
339745	SPOPL	5741	3.787.664.082	232.049.514	-0.706875712	7.47E-08	9.36E-07	Down
84818	IL17RC	2374	5.130.474.882	2.455.167.748	-106.327.077	0.004902951	0.022813567	Down
3981	LIG4	3955	257.971.851	5.659.125.825	1.133.365.563	0.000365643	0.002357194	Up
NR_137295	LOCNR_137295	1559	5.112.839.305	8.855.260.037	0.79240999	0.009588546	0.039912497	Up
379025	PSMA3-AS1	2498	1.265.355.888	7.795.804.308	-0.698773426	0.00071437	0.004260319	Down
93627	TBCK	5329	1.810.859.775	1.001.419.023	-0.854629068	4.40E-06	4.18E-05	Down
54874	FNBP1L	4684	4.894.144.887	2.663.167.521	-0.877913631	2.13E-12	4.54E-11	Down
114796	PSMG3-AS1	5207	9.110.681.321	5.304.466.147	-0.780351384	0.001854429	0.0098571	Down
7148	TNXB	7212	5.109.656.397	1.757.828.759	1.782.496.351	0.003404904	0.016698125	Up
116039	OSR2	1821	1.448.773.591	6.063.935.876	-1.256.505.751	1.42E-08	1.94E-07	Down
8503	PIK3R3	5416	5.761.880.911	2.982.415.844	-0.950058413	1.43E-16	4.50E-15	Down
729993	SHISA9	6733	1.553.286.752	844.756.237	-0.878717188	4.95E-05	0.000387146	Down
11113	CIT	8708	472.215.446	2.643.746.403	-0.836861437	5.90E-12	1.20E-10	Down
654	BMP6	3807	5.307.951.333	3.164.341.321	2.575.678.176	1.03E-06	1.08E-05	Up
90550	MCU	2973	1.290.536.813	2.084.372.995	0.691642173	2.06E-05	0.000173558	Up
7150	TOP1	3750	1.800.606.043	3.965.623.342	1.139.065.089	1.10E-60	1.81E-58	Up
3382	ICA1	2362	1.256.166.582	7.893.859.039	-0.670225132	0.001658433	0.008963737	Down
79720	VPS37B	2766	1.108.881.294	1.756.834.847	0.663873643	0.00014481	0.001021212	Up
196	AHR	6247	1.223.598.479	3.133.030.459	1.356.428.577	1.26E-81	3.26E-79	Up
8492	PRSS12	4573	498.339.252	1.852.557.009	-1.427.610.273	0.000177978	0.001231553	Down
4129	MAOB	2611	6.990.102.004	0.229130621	-4.931.071.333	0.00094888	0.005484495	Down
440915	POTEKP	1530	6.160.318.264	2.971.903.865	-1.051.617.439	0.001031409	0.005899989	Down
4035	LRP1	14905	6.228.975.937	1.935.035.902	1.635.293.429	3.04E-12	6.35E-11	Up
23302	WSCD1	5827	0.137945406	2.193.632.401	7.313.080.567	2.49E-08	3.29E-07	Up
1870	E2F2	5201	2.421.898.155	1.035.392.807	-1.225.959.997	5.05E-12	1.03E-10	Down
5214	PFKP	2479	6.190.941.004	117.874.536	0.929021475	4.00E-27	2.31E-25	Up
10019	SH2B3	4555	3.527.320.828	6.772.081.066	0.941026441	0.000987332	0.005672314	Up
4860	PNP	2438	1.661.620.902	3.883.816.483	1.224.883.763	2.08E-18	7.49E-17	Up
56986	DTWD1	2622	8.752.854.851	1.919.333.083	1.132.779.549	3.82E-10	6.34E-09	Up
11135	CDC42EP1	2182	3.364.836.625	1.901.392.048	2.498.447.668	4.63E-30	3.10E-28	Up
10109	ARPC2	1442	7.001.639.348	1.055.934.016	0.59275503	1.15E-10	2.04E-09	Up
11226	GALNT6	4520	1.140.948.842	5.707.643.541	-0.999266964	4.45E-32	3.19E-30	Down
4430	MYO1B	5117	9.396.402.306	1.718.205.706	0.87072238	9.26E-33	6.90E-31	Up
101927377	LOC101927377	1865	7.075.294.741	4.126.264.018	-0.777954114	0.008715586	0.036880474	Down
84617	TUBB6	2003	2.812.999.579	551.239.547	0.970570057	3.09E-17	1.02E-15	Up
6672	SP100	2330	3.662.859.376	1.154.371.457	1.656.065.313	8.84E-12	1.76E-10	Up
7851	MALL	3071	1.813.026.575	269.619.169	3.894.451.094	2.48E-63	4.37E-61	Up
3956	LGALS1	586	2.514.230.872	626.608.971	1.317.448.291	2.20E-05	0.000183786	Up
348654	GEN1	6878	2.992.325.336	1.328.898.372	-1.171.036.261	1.55E-14	4.02E-13	Down
100506392	SLC16A1-AS1	1259	0.981157342	1.121.264.868	3.514.498.793	0.000525425	0.003247352	Up
2584	GALK1	1361	319.452.937	6.997.933.933	1.131.325.641	9.18E-05	0.000676113	Up
81890	QTRT1	1352	3.549.978.577	6.043.480.829	0.767569411	0.01089857	0.044554732	Up
8553	BHLHE40	3061	2.546.388.218	9.442.912.838	1.890.779.567	9.68E-80	2.35E-77	Up
2232	FDXR	1896	2.373.762.075	4.977.410.129	1.068.219.928	0.001932875	0.010216773	Up
51512	GTSE1	3128	2.050.357.476	1.243.461.623	-0.721513481	1.97E-05	0.000166528	Down
55831	EMC3	2624	2.935.438.326	1.934.451.604	-0.60165131	5.33E-05	0.000412097	Down
2581	GALC	3878	8.461.103.918	1.771.619.892	1.066.151.292	1.24E-08	1.71E-07	Up
64118	DUS1L	1904	2.129.239.165	3.675.217.936	0.787491794	1.29E-09	2.00E-08	Up
643641	ZNF862	6966	5.948.221.267	2.525.846.545	-1.235.691.322	0.000136372	0.000966157	Down
10128	LRPPRC	6637	1.374.636.765	2.340.175.288	0.767566147	6.71E-27	3.85E-25	Up
5435	POLR2F	1864	6.440.315.171	1.178.956.497	0.872307288	4.19E-05	0.000331693	Up
24144	TFIP11	3623	1.489.491.867	9.008.070.803	-0.725530174	0.000150329	0.001056391	Down
29094	LGALSL	3842	2.298.906.517	4.302.403.238	0.904194945	0.010183478	0.042054659	Up
83660	TLN2	11650	1.143.348.901	4.672.330.501	-1.291.051.487	8.45E-08	1.05E-06	Down
57171	DOLPP1	2218	1.567.589.057	805.357.398	-0.960846343	1.80E-06	1.81E-05	Down
85450	ITPRIP	6609	3.791.690.712	1.157.057.381	1.609.547.219	1.69E-11	3.25E-10	Up
147660	ZNF578	6741	1.231.893.566	652.394.892	-0.917060223	0.000809915	0.004758818	Down
64778	FNDC3B	6967	4.114.182.543	9.037.606.989	1.135.335.015	6.77E-34	5.33E-32	Up
10228	STX6	5066	3.252.097.641	5.166.214.125	0.667736867	8.96E-10	1.42E-08	Up
79147	FKRP	3422	7.610.337.929	3.603.736.889	-1.078.466.833	0.000114892	0.000825441	Down
6606	SMN1	1620	22.754.154	4.399.460.867	0.951196792	3.41E-11	6.34E-10	Up
2305	FOXM1	3545	7.183.138.328	4.483.569.452	-0.679966552	9.85E-12	1.96E-10	Down
85004	RERG	2268	4.639.446.808	1.418.591.449	-1.709.493.637	6.32E-05	0.000482681	Down
64131	XYLT1	9336	1.729.787.734	7.059.036.809	-1.293.051.763	2.48E-09	3.74E-08	Down
101928595	LOC101928595	2990	2.205.380.967	6.207.265.063	-1.828.998.237	0.002382603	0.012230121	Down
100169767	RNA5S16	121	5.783.939.179	2.599.042.704	2.167.856.052	0.000109394	0.000789929	Up
5336	PLCG2	8707	7.039.971.825	162.551.451	1.207.254.874	8.40E-08	1.04E-06	Up
26468	LHX6	3393	1.268.692.605	3.387.420.017	1.416.844.326	0.000982176	0.005650851	Up
63979	FIGNL1	10617	2.358.762.182	1.007.160.207	-122.773.678	1.89E-12	4.06E-11	Down
107984132	LOC107984132	848	1.297.649.534	124.392.731	-3.382.926.709	0.001489752	0.008171874	Down
8629	JRK	9124	1.043.751.853	6.161.228.356	-0.760488846	0.000858511	0.00502064	Down
24149	ZNF318	8021	3.083.199.824	1.911.055.517	-0.690058705	4.87E-07	5.38E-06	Down
645	BLVRB	874	1.300.773.433	2.611.904.443	1.005.732.419	6.08E-11	1.10E-09	Up
29940	DSE	3917	2.515.417.806	9.619.025.379	1.935.092.676	1.14E-11	2.25E-10	Up
27085	MTBP	3087	6.483.489.274	2.979.325.492	-1.121.784.703	0.000635346	0.003842001	Down
8332	HIST1H2AL	470	1.255.554.396	6.808.469.706	-0.882922059	4.27E-05	0.000337237	Down
5106	PCK2	2357	2.064.745.572	1.165.731.717	-0.824728214	2.28E-06	2.26E-05	Down
118980	SFXN2	2600	775.426.246	3.017.768.881	-1.361.507.247	3.13E-06	3.05E-05	Down
8341	HIST1H2BN	449	1.280.245.869	7.479.048.101	-0.775494336	0.000362014	0.002337589	Down
2494	NR5A2	4787	9.690.121.091	0.466088404	-4.377.839.169	0.001649106	0.008920593	Down
64855	FAM129B	3836	5.628.830.164	9.293.073.147	0.723320644	1.46E-16	4.56E-15	Up
377841	ENTPD8	2111	7.774.509.393	0.459960051	-4.079.171.168	0.005878339	0.026611651	Down
3833	KIFC1	2721	3.767.902.677	1.789.985.574	-1.073.813.741	9.32E-15	2.47E-13	Down
9662	CEP135	5760	1.120.031.224	6.279.521.137	-0.834812501	0.000291253	0.001923655	Down
642273	FAM110C	3963	1.442.601.951	2.482.834.916	0.783315059	1.90E-06	1.90E-05	Up
3688	ITGB1	3844	1.771.158.937	4.249.157.781	1.262.483.235	4.02E-67	7.55E-65	Up
1958	EGR1	3136	2.464.036.752	7.363.122.895	1.579.294.007	4.92E-39	4.53E-37	Up
56944	OLFML3	1857	1.500.642.061	7.485.973.019	5.640.538.043	1.25E-17	4.28E-16	Up
84518	CNFN	543	1.068.089.583	399.135.662	1.901.846.533	6.70E-06	6.14E-05	Up
54657	UGT1A4	2374	28.652.396	1.932.900.818	-388.981.627	2.13E-06	2.12E-05	Down
5315	PKM	2733	4.539.609.883	7.718.493.073	0.765750886	2.84E-39	2.67E-37	Up
55286	C4orf19	3648	9.017.155.703	2.603.812.573	-1.792.046.829	3.40E-09	5.06E-08	Down
29780	PARVB	1725	3.732.267.102	3.563.451.599	3.255.151.187	3.57E-09	5.29E-08	Up
9792	SERTAD2	5565	12.095.129	2.005.750.438	0.729715956	1.38E-05	0.000119276	Up
8780	RIOK3	3640	1.707.775.429	2.808.372.447	0.717616005	1.38E-06	1.41E-05	Up
27304	MOCS3	3050	1.074.565.561	7.099.540.561	-0.597955937	0.007245992	0.031623353	Down
10484	SEC23A	4188	2.970.673.486	4.809.064.813	0.694966326	2.78E-07	3.20E-06	Up
101926898	LOC101926898	1350	6.415.577.532	3.982.080.112	-0.688056897	2.82E-07	3.25E-06	Down
56981	PRDM11	3706	167.335.161	3.841.472.379	-2.123.009.336	0.00384517	0.018536322	Down
55764	IFT122	4132	2.184.454.811	8.593.036.526	-1.346.033.329	4.07E-14	1.02E-12	Down
126917	IFFO2	5835	1.427.800.294	2.512.647.156	0.815413887	1.46E-07	1.74E-06	Up
688	KLF5	3118	2.048.901.083	3.291.975.645	0.684103327	4.75E-07	5.25E-06	Up
9221	NOLC1	3951	9.209.901.093	1.756.087.138	0.931106866	1.84E-33	1.41E-31	Up
78999	LRFN4	2546	4.270.023.486	875.770.742	1.036.309.248	6.05E-05	0.000463279	Up
27289	RND1	1665	1.196.375.532	3.160.403.794	1.401.438.589	0.00360921	0.017571836	Up
2672	GFI1	4581	4.761.200.694	2.544.252.744	2.417.844.646	1.37E-05	0.000118951	Up
140609	NEK7	4134	3.708.757.242	2.442.142.022	-0.602788737	4.52E-06	4.28E-05	Down
3033	HADH	1904	2.141.758.454	6.698.973.776	-1.676.783.773	2.04E-18	7.38E-17	Down
5268	SERPINB5	2633	1.789.482.056	2.192.075.255	3.614.683.346	3.83E-06	3.67E-05	Up
4780	NFE2L2	2873	354.930.784	5.363.490.791	0.595634567	9.52E-09	1.33E-07	Up
9510	ADAMTS1	4670	4.954.702.695	0.824961861	-5.908.327.258	2.99E-08	3.91E-07	Down
164832	LONRF2	13920	5.036.673.073	1.978.070.023	-1.348.377.591	8.72E-26	4.85E-24	Down
3310	HSPA6	2370	0.139858574	2.474.708.263	7.467.145.947	6.36E-09	9.09E-08	Up
89790	SIGLEC10	2941	2.342.988.816	9.146.915.062	-1.356.992.908	0.010011374	0.041429894	Down
10090	UST	4396	1.725.213.646	8.157.274.455	-1.080.615.934	1.96E-08	2.62E-07	Down
402415	XKRX	2854	2.724.540.498	2.242.597.559	3.041.085.907	4.84E-06	4.55E-05	Up
4673	NAP1L1	2925	2.171.964.134	3.380.587.005	0.638273498	5.24E-19	1.97E-17	Up
51162	EGFL7	1318	8.470.492.524	1.359.908.262	0.682991569	0.000424427	0.00268399	Up
8609	KLF7	8355	0.476476638	9.824.100.089	4.365.847.873	0.000925779	0.005366714	Up
152110	NEK10	3909	2.404.595.382	1.193.409.634	2.311.223.269	0.005080757	0.023509178	Up
3899	AFF3	8136	1.877.707.621	4.499.360.951	-5.383.108.519	8.73E-30	5.81E-28	Down
58155	PTBP2	3514	1.442.940.259	8.088.619.787	-0.835046117	5.37E-05	0.000415244	Down
3006	HIST1H1C	732	8.002.794.051	5.231.278.727	-0.613340142	1.07E-10	1.91E-09	Down
10045	SH2D3A	2376	2.963.288.095	1.115.323.274	1.912.191.134	1.52E-13	3.62E-12	Up
57695	USP37	8032	2.716.843.109	1.772.223.527	-0.616370677	3.60E-05	0.00028852	Down
728661	SLC35E2B	6042	1.992.944.035	1.167.370.637	-0.771638513	1.30E-05	0.000113191	Down
8192	CLPP	1194	7.165.645.026	1.489.479.184	105.563.948	9.35E-08	1.16E-06	Up
25777	SUN2	4006	234.811.678	1.555.660.498	-0.593976914	0.000211551	0.001442796	Down
23598	PATZ1	3523	2.991.744.904	1.673.604.087	-0.838028887	1.32E-08	1.81E-07	Down
259266	ASPM	10015	1.937.717.583	1.011.303.704	-0.938142	1.17E-25	6.45E-24	Down
5638	PRRG1	3583	0.264797458	9.053.681.828	5.095.543.427	0.000410817	0.0026112	Up
5595	MAPK3	1868	4.059.440.686	2.596.713.758	-0.644593974	2.77E-06	2.71E-05	Down
10202	DHRS2	1664	1.763.266.918	482.217.252	-1.870.495.711	3.06E-17	1.01E-15	Down
54954	FAM120C	4780	7.575.550.795	2.630.132.079	-1.526.215.536	4.18E-07	4.67E-06	Down
2266	FGG	1740	0.139858161	7.819.146.113	9.126.902.819	5.40E-14	1.34E-12	Up
54855	TENT5C	5720	2.596.716.159	5.935.036.145	-2.129.359.604	1.18E-24	6.10E-23	Down
51309	ARMCX1	2141	1.229.771.101	2.133.294.389	-2.527.234.837	0.00476515	0.022276433	Down
80129	CCDC170	5283	1.032.401.697	4.478.846.793	-452.673.329	1.37E-19	5.35E-18	Down
3655	ITGA6	5834	1.029.467.599	9.575.044.805	3.217.380.815	1.55E-146	1.23E-143	Up
7345	UCHL1	1141	5.347.102.731	1.935.149.371	185.561.563	0.00160996	0.008751656	Up
64087	MCCC2	3583	1.055.129.745	6.873.774.948	-0.61824589	1.23E-10	2.17E-09	Down
57698	SHTN1	3142	6.184.067.798	2.645.207.875	-1.225.175.035	5.26E-28	3.30E-26	Down
90355	C5orf30	3023	7.967.921.276	4.900.882.366	-0.701161875	0.008054651	0.034598663	Down
7769	ZNF226	1202	2.727.146.341	1.156.098.307	-1.238.128.038	0.008848169	0.037369996	Down
444	ASPH	4054	9.534.696.952	7.405.290.518	2.957.297.345	0	0	Up
8318	CDC45	1988	1.682.109.307	8.944.211.702	-0.911245217	7.49E-07	8.02E-06	Down
197407	ZNF48	2893	8.423.631.492	5.206.270.919	-0.694191937	0.005983553	0.027008094	Down
654483	BOLA2B	375	6.009.215.879	1.326.481.917	1.142.356.353	2.34E-07	2.72E-06	Up
12	SERPINA3	1629	2.599.237.402	6.807.301.419	1.388.994.583	1.20E-05	0.000105779	Up
283120	H19	1685	2.707.268.038	8.494.145.086	-1.672.297.075	0.002333685	0.012022437	Down
23621	BACE1	5332	3.204.844.605	1.855.040.167	-0.78880398	6.16E-09	8.83E-08	Down
136	ADORA2B	1885	2.233.509.494	7.682.254.493	178.221.737	2.18E-09	3.33E-08	Up
308	ANXA5	1624	347.213.681	8.312.023.536	1.259.375.945	1.61E-34	1.31E-32	Up
3485	IGFBP2	1118	2.988.851.358	4.242.623.922	-2.816.562.446	6.83E-45	7.64E-43	Down
84529	C15orf41	2793	6.922.514.858	1.045.054.168	0.594209573	0.010340115	0.042586636	Up
253039	CUTALP	5225	1.483.488.391	7.427.307.412	-0.99808244	6.65E-07	7.17E-06	Down
5295	PIK3R1	6416	5.321.599.929	1.152.769.797	-2.206.755.613	3.38E-57	5.02E-55	Down
127829	ARL8A	1813	1.678.879.833	3.413.984.857	1.023.957.687	1.48E-13	3.55E-12	Up
7541	ZBTB14	3416	7.653.105.076	4.463.917.801	-0.777734746	0.005621085	0.025551672	Down
64600	PLA2G2F	2737	0.140105641	5.112.679.052	5.189.492.519	0.001664576	0.008984736	Up
79632	FAM184A	3967	3.706.015.766	3.506.516.883	324.209.775	6.22E-09	8.92E-08	Up
346157	ZNF391	4050	7.269.507.682	228.621.621	1.653.032.279	0.00164454	0.008905574	Up
54916	TMEM260	4278	6.360.592.381	3.141.272.599	-1.017.811.989	0.000957451	0.005526167	Down
84187	TMEM164	5012	2.792.463.833	1.642.178.595	-0.76592756	4.47E-07	4.97E-06	Down
285367	RPUSD3	1303	7.605.426.548	1.392.868.361	0.872957848	2.30E-05	0.00019135	Up
109136579	TALAM1	8121	8.409.728.688	1.720.010.662	-228.964.175	0.000568243	0.003479568	Down
170487	ACTL10	2028	3.492.778.859	1.187.234.754	-1.556.770.073	0.001114789	0.006317033	Down
860	RUNX2	5325	1.321.233.345	207.375.972	0.650363458	6.78E-05	0.000513137	Up
283987	HID1	3369	2.836.801.494	1.552.024.171	-0.870114175	1.14E-08	1.58E-07	Down
7076	TIMP1	931	1.448.727.364	2.507.782.763	0.79162626	5.94E-07	6.49E-06	Up
134145	FAM173B	2648	8.217.201.267	5.186.290.319	-0.663944136	0.00917177	0.038483531	Down
6419	SETMAR	1575	6.567.384.086	3.141.198.642	-1.064.003.654	0.000491338	0.003060815	Down
7108	TM7SF2	1614	1.837.879.805	9.581.108.771	-0.939777893	1.17E-06	1.21E-05	Down
6390	SDHB	1161	1.943.409.067	2.956.618.529	0.60535851	8.32E-06	7.48E-05	Up
3397	ID1	1038	2.297.296.422	1.258.200.266	2.453.352.647	2.11E-21	9.06E-20	Up
2820	GPD2	5827	1.136.045.206	7.042.188.497	-0.689924495	4.51E-16	1.34E-14	Down
604	BCL6	3631	7.237.913.176	145.218.734	1.004.581.874	1.90E-06	1.90E-05	Up
55084	SOBP	6248	5.824.941.984	1.089.038.403	0.902739243	0.000101586	0.000742168	Up
360	AQP3	1882	3.309.156.929	118.928.377	1.845.557.376	3.49E-76	7.88E-74	Up
91120	ZNF682	3207	6.151.922.887	348.175.365	-0.82122329	0.00602902	0.027170182	Down
57621	ZBTB2	3263	2.310.494.061	144.419.118	-0.677939644	1.42E-05	0.000122646	Down
9903	KLHL21	4620	4.260.326.039	7.856.016.932	0.882834196	0.00123476	0.006898642	Up
132720	FAM241A	2730	4.533.642.734	1.897.780.435	-1.256.357.618	1.05E-22	4.87E-21	Down
4189	DNAJB9	2538	3.362.221.384	6.289.912.409	0.903625206	0.002025538	0.010635947	Up
57787	MARK4	5163	100.218.615	1.718.988.745	0.778409594	2.87E-05	0.000233717	Up
54929	TMEM161A	1764	6.781.704.894	1.069.861.811	0.657704551	0.002824645	0.01420603	Up
130574	LYPD6	4101	1.214.958.639	4.989.599.663	-1.283.911.229	3.26E-08	4.25E-07	Down
23090	ZNF423	7669	262.327.612	1.244.049.972	2.245.602.862	0.005603733	0.025490262	Up
29890	RBM15B	6650	281.916.127	1.841.414.615	-0.614451508	7.32E-05	0.000549494	Down
9188	DDX21	4720	1.154.224.278	2.221.300.126	0.94448075	3.48E-34	2.78E-32	Up
55151	TMEM38B	3558	9.178.088.354	1.933.831.701	1.075.196.644	2.66E-08	3.50E-07	Up
7026	NR2F2	5110	1.042.632.008	1.189.436.565	-3.131.879.818	5.50E-142	3.91E-139	Down
9310	ZNF235	3190	1.698.176.372	3.001.476.024	-2.500.242.256	0.001195253	0.006704267	Down
7227	TRPS1	9924	1.820.822.718	5.134.566.652	-1.826.276.037	1.03E-99	3.66E-97	Down
254263	CNIH2	1352	6.463.031.315	2.152.553.804	-1.586.161.683	1.25E-06	1.29E-05	Down
9752	PCDHA9	6388	2.360.892.131	8.021.292.072	-1.557.425.576	0.009318846	0.038991208	Down
3660	IRF2	2302	5.432.945.459	1.347.149.022	1.310.102.982	8.04E-10	1.29E-08	Up
148213	ZNF681	6513	3.069.661.234	1.971.529.754	-0.638763966	5.32E-06	4.97E-05	Down
2827	GPR3	2149	3.667.019.177	2.757.503.813	2.910.683.165	5.74E-07	6.29E-06	Up
8997	KALRN	3222	495.733.106	1.335.305.305	-189.239.397	7.60E-06	6.90E-05	Down
79683	ZDHHC14	2774	1.018.409.674	2.735.222.129	1.425.339.971	0.002064044	0.010815306	Up
1476	CSTB	940	159.014.674	2.943.077.964	0.888165856	9.16E-10	1.45E-08	Up
9203	ZMYM3	5484	331.158.491	2.113.046.367	-0.648197425	3.16E-06	3.06E-05	Down
114876	OSBPL1A	3273	5.501.075.768	919.738.377	0.741509766	0.001686841	0.009092587	Up
11098	PRSS23	3689	1.832.166.599	8.408.388.157	-1.123.649.519	2.62E-08	3.45E-07	Down
8437	RASAL1	3665	4.502.015.465	1.626.648.875	185.325.995	0.003723698	0.018041363	Up
2041	EPHA1	3369	6.825.788.378	1.869.102.359	1.453.277.987	1.16E-13	2.80E-12	Up
10068	IL18BP	1475	5.970.475.844	3.299.084.087	-0.855780368	0.007192678	0.031425135	Down
85235	HIST1H2AH	481	2.031.790.859	6.895.675.505	-1.558.988.116	6.14E-16	1.80E-14	Down
84464	SLX4	7366	2.158.597.993	1.360.721.695	-0.665722562	0.00012051	0.000862379	Down
5144	PDE4D	7571	1.512.577.161	1.000.321.178	-0.596545452	0.001291456	0.007181129	Down
114881	OSBPL7	3674	8.842.700.684	5.522.653.808	-0.679125362	0.006695529	0.029636947	Down
6820	SULT2B1	1228	5.218.800.344	1.358.972.732	-1.941.201.701	3.15E-06	3.06E-05	Down
481	ATP1B1	2212	1.713.854.144	1.054.482.381	-0.700709346	8.28E-05	0.000614094	Down
3669	ISG20	1814	1.047.858.768	4.661.232.337	2.153.267.144	7.38E-07	7.91E-06	Up
7187	TRAF3	7783	1.290.226.039	2.238.085.863	0.794641548	4.75E-07	5.25E-06	Up
10252	SPRY1	2370	3.138.582.196	1.667.679.642	240.965.728	0.000635668	0.003842777	Up
63939	FAM217B	5024	2.882.614.623	159.483.089	-0.853974522	3.53E-09	5.23E-08	Down
100506311	HOTAIRM1	966	3.065.488.609	1.482.297.925	2.273.646.494	0.003339895	0.016411666	Up
84910	TMEM87B	5228	2.975.332.096	1.795.074.354	-0.729007103	3.28E-07	3.73E-06	Down
10529	NEBL	8047	5.698.515.362	2.052.222.772	-1.473.398.756	6.27E-34	4.95E-32	Down
5829	PXN	3768	5.994.824.197	9.853.697.479	0.716947734	3.57E-15	9.87E-14	Up
2648	KAT2A	3127	1.996.887.715	3.579.273.522	0.841913584	4.85E-11	8.90E-10	Up
89932	PAPLN	5849	3.085.480.153	9.964.160.668	-1.630.674.825	0.00128438	0.007145779	Down
64423	INF2	4229	2.980.901.172	4.516.558.806	0.599475448	1.65E-07	1.96E-06	Up
2263	FGFR2	3386	1.584.627.678	2.788.309.307	-2.506.681.393	1.49E-21	6.52E-20	Down
7220	TRPC1	4139	2.928.930.682	5.902.040.815	1.010.839.848	0.000814549	0.004783223	Up
51523	CXXC5	2412	2.793.135.049	1.707.244.011	-0.710216057	6.11E-07	6.65E-06	Down
83737	ITCH	6785	4.564.385.297	7.597.260.543	0.735058718	5.59E-13	1.25E-11	Up
84864	RIOX2	4899	8.156.494.434	131.419.642	0.68815978	0.001038493	0.005934963	Up
222229	LRWD1	2292	3.855.973.237	7.230.987.655	0.907097675	0.001411892	0.007787709	Up
123228	SENP8	1569	2.199.414.113	8.144.524.985	-1.433.216.801	0.010485934	0.043094808	Down
135293	PM20D2	4720	7.324.446.157	1.716.738.017	1.228.878.315	4.61E-11	8.47E-10	Up
1847	DUSP5	2545	1.428.440.685	2.584.051.561	4.177.121.821	5.25E-60	8.49E-58	Up
388341	LRRC75A	2715	4.324.331.656	2.260.894.689	-0.935583382	0.011781457	0.047568022	Down
7012	TERC	451	4.813.643.558	1.329.476.464	1.465.657.015	3.65E-11	6.75E-10	Up
53832	IL20RA	3492	0.138098205	2.200.648.115	7.316.090.099	1.64E-08	2.22E-07	Up
29896	TRA2A	2290	303.926.663	1.904.115.005	-0.674602628	1.75E-06	1.76E-05	Down
54848	ARHGEF38	5456	4.084.668.456	2.163.196.894	-4.238.982.092	1.38E-08	1.89E-07	Down
100132815	IPO5P1	5511	9.916.912.345	5.001.262.622	-0.987598639	0.000119783	0.000857831	Down
11031	RAB31	4009	1.152.756.559	4.136.451.643	1.843.305.842	4.99E-37	4.39E-35	Up
253982	ASPHD1	1562	5.484.620.832	248.174.675	2.177.892.111	0.000129034	0.000918095	Up
56102	PCDHGB3	2576	1.755.721.944	1.656.142.202	-3.406.165.923	0.000202123	0.001386094	Down
79170	PRR15L	1530	4.261.805.493	1.083.086.366	-1.976.316.461	1.11E-05	9.81E-05	Down
22854	NTNG1	6043	0.496758276	1.779.169.972	5.162.516.532	1.47E-05	0.000126774	Up
2909	ARHGAP35	8904	9.427.287.493	6.080.966.421	-0.632542102	9.15E-13	2.01E-11	Down
55450	CAMK2N1	2371	5.534.614.618	8.504.869.324	0.619806205	8.29E-12	1.66E-10	Up
100289580	LOC100289580	3776	5.569.037.846	2.866.152.681	-0.958312632	0.003963107	0.019041477	Down
57234	LINC00869	1277	4.298.780.738	2.749.191.478	2.677.007.961	1.28E-05	0.000112152	Up
140710	SOGA1	14387	1.225.728.523	5.178.553.686	-1.243.018.353	1.31E-43	1.40E-41	Down
5305	PIP4K2A	3833	3.647.787.405	1.988.482.172	-0.875354023	4.29E-11	7.89E-10	Down
222166	MTURN	5814	4.287.076.672	2.204.028.128	2.362.076.512	6.80E-05	0.000514367	Up
271	AMPD2	3738	1.715.697.651	3.105.758.378	0.856150259	1.10E-09	1.73E-08	Up
23268	DNMBP	6200	335.266.306	2.076.426.136	-0.691204949	4.80E-07	5.30E-06	Down
51232	CRIM1	5628	1.399.244.033	2.661.771.406	0.927739081	1.77E-10	3.08E-09	Up
22979	EFR3B	7488	6.926.816.879	5.970.976.003	-3.536.153.859	1.86E-13	4.40E-12	Down
23246	BOP1	2427	1.207.570.574	2.720.700.678	1.171.870.737	2.42E-15	6.82E-14	Up
56256	SERTAD4	5220	1.811.606.743	8.730.410.804	-1.053.148.369	1.47E-08	2.01E-07	Down
106632264	RNA28SN1	5066	3.309.767.207	9.345.431.201	1.497.531.483	0.000655765	0.003946291	Up
105371374	ATP2C2-AS1	2998	2.151.850.491	4.568.008.248	1.085.987.412	0.002617495	0.013274914	Up
8355	HIST1H3G	467	1.550.755.324	8.500.861.857	-0.867290057	6.59E-06	6.05E-05	Down
8878	SQSTM1	2897	7.112.924.318	1.156.636.217	0.701420464	8.28E-16	2.41E-14	Up
3913	LAMB2	5817	5.052.924.759	234.547.396	-1.107.239.214	2.88E-15	8.04E-14	Down
4651	MYO10	11436	2.084.574.411	9.555.538.924	219.658.437	7.71E-85	2.19E-82	Up
6775	STAT4	2789	0.137902788	1.182.517.165	6.422.065.689	3.59E-06	3.46E-05	Up
7813	EVI5	7496	1.041.476.051	1.570.129.032	0.592253459	0.001356298	0.007506032	Up
367	AR	10070	5.576.327.421	1.018.987.595	-2.452.178.784	1.96E-61	3.28E-59	Down
7342	UBP1	3890	3.522.390.925	2.345.764.948	-0.586496574	1.69E-05	0.000144231	Down
64063	PRSS22	1391	4.275.068.155	1.694.060.207	1.986.465.824	1.02E-21	4.51E-20	Up
648987	LOC648987	2409	1.870.433.043	1.026.862.698	-0.86512903	6.98E-07	7.50E-06	Down
4071	TM4SF1	1712	4.388.394.038	6.848.939.957	3.964.115.735	6.62E-17	2.12E-15	Up
3855	KRT7	1753	1.892.824.241	1.343.757.343	2.827.660.278	9.20E-25	4.78E-23	Up
51768	TM7SF3	4346	4.555.785.991	2.844.316.757	-0.679617839	8.40E-09	1.18E-07	Down
151636	DTX3L	5768	1.888.353.036	3.555.363.839	0.912868698	5.04E-10	8.22E-09	Up
56097	PCDHGC5	4641	1.937.287.245	3.786.295.249	-2.355.179.061	0.002459861	0.012587735	Down
22901	ARSG	3176	7.833.700.176	4.060.096.663	-0.948179837	0.000431094	0.002720101	Down
220134	SKA1	2897	1.174.292.661	757.556.324	-0.632366944	0.002807655	0.014131228	Down
57493	HEG1	9156	4.122.275.743	352.147.075	3.094.665.183	2.36E-68	4.56E-66	Up
26286	ARFGAP3	2851	3.544.766.624	8.763.060.606	1.305.744.188	3.93E-07	4.42E-06	Up
80830	APOL6	10156	1.177.504.769	1.650.606.864	3.809.191.737	1.61E-37	1.45E-35	Up
414777	HCG18	6926	1.838.488.564	1.005.235.281	-0.870986991	1.47E-05	0.000126532	Down
6699	SPRR1B	641	0.135396367	8.073.657.113	5.897.961.383	6.56E-05	0.000498612	Up
728758	PIN4P1	2366	113.637.934	2.221.523.984	-2.354.822.885	0.01114364	0.045381075	Down
5563	PRKAA2	9369	0.269758013	188.089.446	6.123.609.277	3.02E-06	2.94E-05	Up
139886	SPIN4	4112	9.891.012.232	5.152.922.404	-0.940727304	0.000188293	0.001300663	Down
58493	INIP	4088	2.789.689.291	1.751.451.915	-0.671553067	1.49E-05	0.000128096	Down
79627	OGFRL1	8874	2.143.979.343	9.275.562.638	-1.208.784.305	6.46E-12	1.31E-10	Down
956	ENTPD3	2826	1.020.373.771	8.594.559.339	3.074.325.952	1.98E-18	7.16E-17	Up
10602	CDC42EP3	5056	4.758.197.088	5.732.884.519	3.590.774.283	3.91E-15	1.08E-13	Up
9715	FAM131B	4285	1.459.537.841	8.606.122.083	255.985.169	0.012003942	0.048329042	Up
51466	EVL	1987	3.489.029.323	5.049.510.945	-2.788.610.151	2.49E-40	2.42E-38	Down
5727	PTCH1	7819	1.070.947.312	4.929.104.408	-1.119.490.059	4.36E-06	4.15E-05	Down
54733	SLC35F2	3184	9.868.565.065	1.901.450.078	0.946187832	1.28E-07	1.54E-06	Up
7975	MAFK	3350	1.601.462.446	3.081.382.335	0.944187734	1.66E-11	3.21E-10	Up
3755	KCNG1	2237	665.248.076	8.794.483.628	3.724.634.534	3.66E-21	1.55E-19	Up
9130	FAM50A	1369	1.722.195.578	3.418.096.398	0.988944096	1.62E-12	3.49E-11	Up
85414	SLC45A3	3398	1.231.291.076	6.499.424.387	24.001.401	2.67E-11	5.04E-10	Up
100506127	GVQW3	5285	7.541.399.364	401.662.462	-0.908848613	0.000946	0.005471184	Down
84941	HSH2D	2559	5.060.468.193	1.940.257.813	-1.383.022.505	0.000230679	0.001559887	Down
101928578	RAP2C-AS1	3422	3.043.463.308	1.050.484.806	-1.534.658.677	0.001784526	0.009546736	Down
1979	EIF4EBP2	7531	1.612.791.391	9.081.781.121	-0.828512671	2.23E-27	1.33E-25	Down
23315	SLC9A8	6278	1.628.465.622	9.277.131.008	-0.811762644	1.59E-05	0.000136051	Down
794	CALB2	1472	0.505898752	2.625.589.132	5.697.648.683	4.79E-07	5.29E-06	Up
1609	DGKQ	4659	1.606.714.737	3.549.203.385	114.338.144	0.00423645	0.020149594	Up
4983	OPHN1	7531	7.100.185.168	450.617.012	-0.655954869	6.85E-11	1.24E-09	Down
57462	MYORG	6452	2.296.300.894	8.834.174.645	-1.378.144.438	7.75E-14	1.89E-12	Down
11199	ANXA10	1447	1.478.995.479	5.209.814.843	5.138.542.552	9.29E-14	2.26E-12	Up
1503	CTPS1	2846	2.000.695.991	3.131.949.573	0.64655902	2.54E-06	2.49E-05	Up
7637	ZNF84	7056	7.491.580.808	3.702.074.918	-1.016.936.085	0.000270063	0.001798703	Down
10280	SIGMAR1	1611	133.921.274	2.145.773.084	0.680112361	2.93E-05	0.000238854	Up
5339	PLEC	14825	1.559.517.349	3.062.133.524	0.973437591	9.67E-34	7.54E-32	Up
201853	LINC00504	4672	5.586.131.825	3.328.168.534	-0.747121128	5.38E-05	0.000416149	Down
80195	TMEM254	2051	6.365.351.704	2.841.847.066	-1.163.411.311	0.000272931	0.001815979	Down
83990	BRIP1	8166	273.537.122	1.609.329.847	-0.765276586	1.25E-24	6.41E-23	Down
51297	BPIFA1	1074	0.131359019	3.595.021.765	4.774.413.337	0.007378004	0.032065876	Up
9909	DENND4B	5688	1.903.279.475	286.619.426	0.590648973	1.49E-05	0.000127918	Up
64220	STRA6	2290	0.274045636	1.190.696.431	544.124.567	0.00010021	0.000732921	Up
55622	TTC27	2915	9.887.833.657	1.567.734.815	0.664955167	0.000279083	0.001853813	Up
402	ARL2	993	6.560.981.428	1.007.715.418	0.619104732	0.008024451	0.034498726	Up
100169768	RNA5S17	121	5.783.939.179	2.599.042.704	2.167.856.052	0.000109394	0.000789929	Up
57758	SCUBE2	4058	1.912.369.182	0.463460617	-8.688.698.595	2.21E-13	5.17E-12	Down
8531	YBX3	1888	524.180.774	1.343.399.775	1.357.752.349	7.06E-50	8.73E-48	Up
163486	DENND1B	5655	1.416.331.604	6.290.818.787	-1.170.839.371	4.32E-08	5.58E-07	Down
2977	GUCY1A2	16140	7.030.434.263	1.064.109.038	-2.723.967.816	4.98E-12	1.02E-10	Down
10778	ZNF271P	5151	9.231.325.713	5.705.638.525	-0.694149499	0.005524068	0.025162389	Down
81571	MIR600HG	6002	7.595.314.469	3.477.516.968	-1.127.052.144	0.000202074	0.001386094	Down
23475	QPRT	2140	2.470.286.643	4.246.173.179	0.781484756	8.72E-10	1.39E-08	Up
53836	GPR87	1521	139.948.235	4.014.682.767	1.520.392.701	0.000138532	0.000980067	Up
159195	USP54	5653	1.787.749.727	9.380.369.331	-0.930428151	4.10E-07	4.59E-06	Down
162073	ITPRIPL2	7409	3.747.130.232	6.925.331.026	0.886096913	5.68E-20	2.26E-18	Up
100132832	PMS2P9	2332	3.475.812.951	2.287.312.648	-0.603696868	1.16E-05	0.000102167	Down
388630	TRABD2B	7029	0.267718423	7.565.615.634	4.820.669.154	0.00111518	0.006317451	Up
153684	LOC153684	2261	7.774.352.173	2.861.532.578	-144.193.443	8.45E-07	8.93E-06	Down
203	AK1	2264	950.984.677	1.666.450.351	0.809284335	2.64E-05	0.000217086	Up
80263	TRIM45	3527	6.880.142.383	2.458.120.464	-1.484.882.803	5.59E-06	5.20E-05	Down
9860	LRIG2	4558	1.971.047.843	121.088.101	-0.702905693	6.81E-05	0.000515093	Down
2335	FN1	8468	383.205.868	1.391.197.118	1.860.135.291	2.91E-94	9.66E-92	Up
6304	SATB1	7809	1.030.300.979	9.021.686.783	3.130.331.349	2.15E-17	7.15E-16	Up
84334	APOPT1	1363	7.790.838.805	1.215.198.025	0.64134086	0.002320065	0.011964658	Up
596	BCL2	6492	8.729.823.589	2.089.541.561	-5.384.694.141	9.49E-15	2.51E-13	Down
22920	KIFAP3	3011	1.604.692.704	3.549.023.648	1.145.125.138	0.004321539	0.020478006	Up
81552	VOPP1	2815	2.528.330.641	149.922.415	-0.753969046	8.23E-07	8.72E-06	Down
120071	LARGE2	2473	127.720.174	7.512.752.701	255.635.519	5.25E-14	1.30E-12	Up
10024	TROAP	1682	4.078.860.078	2.416.753.597	-0.755095628	6.85E-10	1.10E-08	Down
23221	RHOBTB2	5074	1.675.413.118	2.921.502.027	0.802193416	2.79E-08	3.66E-07	Up
57405	SPC25	1375	1.597.478.127	894.755.904	-0.836230115	2.56E-05	0.000210818	Down
84612	PARD6B	4625	1.729.085.371	103.457.789	-0.740966837	6.63E-23	3.15E-21	Down
153328	SLC25A48	1662	8.904.968.987	0.230632623	-5.270.942.085	0.000247645	0.001661627	Down
23198	PSME4	7101	8.944.449.792	1.868.520.835	1.062.832.007	5.68E-48	6.77E-46	Up
3557	IL1RN	1794	0.135634144	5.980.395.928	5.462.448.689	0.000524215	0.003240884	Up
631	BFSP1	2073	2.207.553.642	1.221.618.168	2.468.273.024	0.005103735	0.023598845	Up
8367	HIST1H4E	377	3.883.941.956	2.050.530.237	-0.921524623	2.45E-11	4.63E-10	Down
109729141	TDRKH-AS1	1078	2.705.312.237	5.200.381.144	0.94282225	0.003651143	0.017739597	Up
9814	SFI1	4305	1.074.002.169	6.283.077.283	-0.773453677	0.000475222	0.002972152	Down
53918	PELO	2941	4.811.764.566	776.019.988	0.689527758	0.007282092	0.03171269	Up
1163	CKS1B	843	1.619.614.566	2.965.613.469	0.87268005	4.36E-09	6.37E-08	Up
146540	ZNF785	3265	1.045.686.659	6.533.379.435	-0.678549278	0.003002762	0.014993363	Down
414061	DNAJB3	1266	114.306.325	1.275.801.123	-3.163.429.877	0.002917271	0.014631204	Down
7803	PTP4A1	5093	7.317.691.593	1.386.254.466	0.921731589	4.01E-23	1.93E-21	Up
9695	EDEM1	6162	3.750.502.076	8.039.434.784	1.100.010.335	3.56E-25	1.89E-23	Up
22836	RHOBTB3	5566	6.237.189.599	2.577.063.124	-1.275.168.239	1.41E-29	9.23E-28	Down
7378	UPP1	1733	4.522.788.164	3.455.456.459	293.359.197	9.95E-08	1.22E-06	Up
23559	WBP1	1237	2.428.800.877	1.363.749.472	-0.832665579	2.36E-05	0.000195226	Down
4926	NUMA1	7325	1.512.999.419	8.370.937.683	-0.853950291	4.46E-21	1.88E-19	Down
56898	BDH2	2936	1.292.668.232	2.190.350.417	-2.561.118.451	0.005219887	0.024029832	Down
63967	CLSPN	5734	5.168.306.669	3.398.162.324	-0.604936908	2.05E-07	2.40E-06	Down
10712	FAM189B	3179	1.479.075.224	3.354.070.841	1.181.217.732	1.53E-17	5.15E-16	Up
3887	KRT81	1926	2.834.770.001	2.129.964.252	623.145.372	2.09E-68	4.08E-66	Up
51440	HPCAL4	4776	1.181.999.207	9.967.148.092	3.075.951.696	0.003154221	0.015614962	Up
7127	TNFAIP2	4180	4.455.017.017	9.579.664.216	1.104.544.145	9.33E-06	8.32E-05	Up
57522	SRGAP1	8529	2.286.434.476	5.042.740.969	1.141.108.545	1.16E-19	4.54E-18	Up
10480	EIF3M	1714	6.552.938.705	1.073.630.406	0.712283493	2.06E-16	6.34E-15	Up
1048	CEACAM5	2639	171.723.078	5.665.162.483	1.722.033.397	1.92E-06	1.92E-05	Up
23468	CBX5	11571	3.438.458.797	1.944.825.774	-0.82212114	7.91E-28	4.87E-26	Down
94234	FOXQ1	2338	1.002.421.711	4.132.763.122	5.365.545.203	6.05E-11	1.10E-09	Up
3224	HOXC8	2290	6.810.467.955	4.882.521.995	2.841.800.707	5.01E-10	8.16E-09	Up
6764	ST5	4571	2.638.384.578	7.601.050.631	1.526.543.973	1.14E-07	1.38E-06	Up
23616	SH3BP1	2621	773.765.112	1.263.706.653	0.70769402	0.000529267	0.003268058	Up
9112	MTA1	2850	4.846.904.251	8.157.123.561	0.750996923	5.10E-16	1.51E-14	Up
89839	ARHGAP11B	1933	9.237.389.167	4.419.812.508	-1.063.499.979	6.37E-05	0.000485493	Down
147657	ZNF480	4767	3.187.607.101	1.475.055.234	-1.111.704.838	3.61E-13	8.25E-12	Down
9831	ZNF623	3947	1.363.928.993	8.923.118.164	-0.612148688	0.002141352	0.01115577	Down
27314	RAB30	9783	1.248.264.188	6.141.411.043	-1.023.281.234	1.32E-05	0.000114965	Down
734	OSGIN2	4231	3.163.059.235	1.938.497.824	-0.706381458	2.60E-07	3.00E-06	Down
91283	MSANTD3	1795	1.155.261.336	2.096.512.376	0.859772101	4.55E-07	5.05E-06	Up
102723508	KANTR	6276	5.361.740.158	3.265.034.188	-0.715603207	8.95E-16	2.59E-14	Down
23189	KANK1	5345	5.644.122.205	1.384.415.789	129.445.617	1.23E-09	1.92E-08	Up
2874	GPS2	1181	7.525.350.315	1.213.893.674	0.689811412	0.000760671	0.004505392	Up
57460	PPM1H	6201	2.673.660.268	4.201.346.843	0.652035733	3.53E-08	4.58E-07	Up
3709	ITPR2	12599	5.424.461.939	1.853.365.431	-1.549.332.673	6.43E-37	5.61E-35	Down
54619	CCNJ	4153	6.114.984.412	9.349.515.294	0.612542752	0.011654371	0.04712183	Up
255743	NPNT	4571	1.516.753.428	2.113.356.091	-2.843.378.792	1.28E-151	1.16E-148	Down
10616	RBCK1	1898	1.110.900.355	1.704.081.521	0.617264937	0.000563602	0.003453274	Up
10635	RAD51AP1	2218	542.383.547	2.424.903.064	-1.161.386.339	0.000620014	0.003754988	Down
475	ATOX1	498	5.069.746.573	9.419.284.852	0.893703898	0.000259696	0.001734299	Up
84951	TNS4	4090	123.994.968	2.156.916.163	4.120.616.623	3.34E-53	4.58E-51	Up
4047	LSS	3896	2.377.770.606	8.903.667.073	-1.417.137.986	1.72E-13	4.07E-12	Down
5082	PDCL	3085	168.503.044	1.111.615.925	-0.600116246	0.001383737	0.007649372	Down
123096	SLC25A29	2533	1.163.589.121	600.812.115	-0.953595904	3.52E-05	0.000283213	Down
79809	TTC21B	5491	9.541.747.662	4.371.133.422	-1.126.246.119	1.18E-05	0.000104186	Down
81928	CABLES2	3785	2.118.156.336	1.153.058.824	-0.87734296	1.84E-07	2.16E-06	Down
57132	CHMP1B	3060	2.880.937.165	4.864.549.429	0.755767989	2.47E-10	4.22E-09	Up
29946	SERTAD3	1416	9.817.392.237	6.076.612.376	-0.692072591	0.002813858	0.014155357	Down
79651	RHBDF2	3453	4.399.495.984	8.693.977.084	0.982678038	9.66E-05	0.000709675	Up
55061	SUSD4	1750	1.075.111.747	5.270.516.265	-102.847.043	2.35E-05	0.000194914	Down
3020	H3F3A	1077	1.796.031.406	116.193.524	-0.628282914	0.005221755	0.024032872	Down
1831	TSC22D3	2032	9.350.340.547	4.375.847	-1.095.456.615	2.85E-05	0.000232496	Down
100499227	USP2-AS1	1156	0.494147275	8.786.900.315	4.152.341.338	0.002183348	0.011359687	Up
11107	PRDM5	5256	4.583.447.082	1.819.646.111	1.989.152.977	0.001322063	0.007334924	Up
2222	FDFT1	2128	5.005.931.837	778.686.852	0.63740462	1.32E-10	2.32E-09	Up
3460	IFNGR2	2234	3.761.220.242	977.660.078	1.378.132.155	2.59E-07	2.99E-06	Up
5376	PMP22	1740	2.202.188.407	2.644.088.535	-3.058.095.513	2.48E-36	2.12E-34	Down
3151	HMGN2	1989	3.169.167.663	1.058.515.713	-1.582.061.301	2.87E-83	7.73E-81	Down
101928834	LOC101928834	1397	6.653.537.232	0.453120254	-3.876.155.644	0.008950054	0.037720249	Down
57727	NCOA5	3219	2.129.628.995	9.003.832.785	-124.199.095	3.29E-12	6.84E-11	Down
9582	APOBEC3B	1560	4.014.305.992	1.786.671.335	-1.167.876.321	0.005134956	0.023715653	Down
1666	DECR1	1360	8.662.255.096	4.780.263.459	-0.857652526	0.001214196	0.006806678	Down
10535	RNASEH2A	1148	1.805.068.272	1.108.873.253	-0.702958933	0.000393261	0.002515684	Down
9412	MED21	2705	9.458.969.689	616.027.041	-0.618689367	0.007485526	0.032462292	Down
284098	PIGW	2503	5.887.426.209	2.652.223.406	-1.150.434.769	0.000298435	0.001967262	Down
10099	TSPAN3	3840	1.288.521.888	3.914.044.499	1.602.943.113	2.41E-32	1.76E-30	Up
26509	MYOF	6839	115.275.277	1.994.752.911	0.791126919	8.70E-23	4.10E-21	Up
5783	PTPN13	8456	4.030.930.481	2.334.954.993	-0.78771816	2.73E-09	4.10E-08	Down
200186	CRTC2	2696	1.520.513.173	2.595.010.815	0.771182236	7.38E-08	9.25E-07	Up
7629	ZNF76	2690	6.873.418.169	3.994.361.786	-0.783062724	0.007030841	0.030833134	Down
100169753	RNA5S2	121	5.783.939.179	2.599.042.704	2.167.856.052	0.000109394	0.000789929	Up
84131	CEP78	4227	2.728.584.341	1.603.826.557	-0.766634505	1.06E-06	1.10E-05	Down
4322	MMP13	2735	0.275118713	3.091.779.954	6.812.239.565	6.80E-08	8.55E-07	Up
27074	LAMP3	3341	11.493.447	3.157.840.401	1.458.126.716	0.001285936	0.007152435	Up
7980	TFPI2	2444	1.229.105.382	2.226.198.458	4.178.901.689	6.28E-07	6.80E-06	Up
7035	TFPI	2529	1.511.143.806	3.311.970.713	1.132.048.956	2.57E-15	7.23E-14	Up
100507507	LOC100507507	1741	3.367.255.335	134.267.793	1.995.468.257	0.006793343	0.029958817	Up
28987	NOB1	1772	1.816.629.251	3.568.687.696	0.974129638	3.11E-14	7.81E-13	Up
8178	ELL	4077	1.104.817.137	2.018.512.172	0.869484683	2.66E-07	3.07E-06	Up
1938	EEF2	3163	7.519.878.593	1.179.389.136	0.649258535	1.18E-25	6.47E-24	Up
1813	DRD2	2713	5.575.264.272	0.227532803	-4.614.893.734	0.003238103	0.015974586	Down
79071	ELOVL6	3257	6.968.187.041	2.149.067.784	-1.697.072.362	4.33E-46	5.04E-44	Down
100526694	MSANTD3-TMEFF1	2434	1.819.864.847	5.814.320.133	1.675.779.195	1.01E-06	1.06E-05	Up
23645	PPP1R15A	2399	4.896.541.676	2.722.224.383	2.474.950.919	1.97E-40	1.95E-38	Up
57415	C3orf14	3372	3.463.181.391	9.471.924.132	-1.870.368.523	4.11E-30	2.77E-28	Down
9050	PSTPIP2	3054	1.010.583.583	1.694.397.959	0.745584108	4.53E-05	0.000356751	Up
84869	CBR4	3523	4.586.109.421	1.031.633.076	1.169.587.252	9.93E-07	1.04E-05	Up
100534593	STX16-NPEPL1	4048	5.070.623.454	1.344.546.427	-1.915.043.572	1.55E-05	0.000132888	Down
1889	ECE1	5135	6.937.969.209	4.262.069.002	-0.702959488	1.42E-10	2.49E-09	Down
57822	GRHL3	2851	4.671.993.377	1.840.397.956	1.977.907.625	9.32E-23	4.39E-21	Up
149478	BTBD19	1572	1.659.299.725	1.057.110.144	267.147.929	0.003961732	0.019039464	Up
80726	IQCN	3860	2.030.342.082	5.988.434.267	-1.761.472.069	0.004113111	0.019634211	Down
169792	GLIS3	7335	0.13888718	9.610.793.462	6.112.670.205	2.06E-05	0.000173516	Up
9099	USP2	3138	4.313.517.744	1.468.891.589	1.767.791.127	0.009304908	0.038943634	Up
1016	CDH18	5294	1.827.883.947	0.467677615	-528.851.629	4.41E-05	0.000347795	Down
390	RND3	2737	2.388.548.623	4.323.181.507	0.855959163	7.68E-13	1.70E-11	Up
1515	CTSV	4542	455.815.662	5.290.966.898	-31.068.472	3.99E-09	5.88E-08	Down
9533	POLR1C	1314	567.982.872	8.727.071.819	0.619650245	0.008964611	0.037773602	Up
201501	ZBTB7C	4188	6.953.283.891	0.451042645	-3.946.358.746	0.007053508	0.030912102	Down
4338	MOCS2	3739	1.120.526.409	1.862.785.752	0.733285101	6.37E-05	0.000485493	Up
3037	HAS2	3275	2.158.242.365	5.542.704.978	-1.961.194.761	0.001489619	0.008171874	Down
5099	PCDH7	8348	7.953.544.947	3.504.217.857	-4.504.433.647	1.11E-127	6.30E-125	Down
5366	PMAIP1	1954	1.807.259.983	6.867.770.071	192.603.768	2.50E-09	3.76E-08	Up
9934	P2RY14	2504	2.356.711.235	8.786.533.591	-1.423.408.978	0.00784372	0.033816696	Down
220	ALDH1A3	3622	6.135.639.971	3.631.019.898	2.565.089.101	8.89E-55	1.26E-52	Up
4170	MCL1	3939	847.740.669	1.550.696.048	0.871221026	1.73E-23	8.44E-22	Up
26137	ZBTB20	26599	3.722.134.835	1.767.567.876	2.247.563.393	0.000518689	0.003211711	Up
79733	E2F8	3613	2.801.812.449	119.892.754	-1.224.615.917	1.07E-15	3.09E-14	Down
1573	CYP2J2	1927	5.238.373.525	7.838.118.067	-2.740.539.726	4.74E-09	6.90E-08	Down
3725	JUN	3338	1.183.888.828	2.410.558.491	1.025.833.824	6.70E-11	1.21E-09	Up
51763	INPP5K	3050	4.800.279.831	1.016.414.793	1.082.298.863	4.95E-06	4.66E-05	Up
6386	SDCBP	2350	133.859.304	253.914.629	0.923626099	3.91E-09	5.77E-08	Up
90529	STPG1	2716	7.227.366.336	218.522.665	1.596.240.995	0.003379161	0.016584139	Up
388	RHOB	2387	3.741.380.623	849.700.191	-2.138.544.949	2.66E-40	2.58E-38	Down
9180	OSMR	4064	9.197.215.659	1.292.358.927	3.812.665.826	3.90E-216	7.06E-213	Up
150967	LINC01963	3353	5.053.438.541	2.192.562.995	-120.464.709	0.000526369	0.003252177	Down
80162	PGGHG	3270	2.951.850.269	1.024.755.014	17.955.876	5.21E-12	1.07E-10	Up
23143	LRCH1	4777	2.195.633.286	3.355.907.279	0.612065739	2.93E-06	2.86E-05	Up
3749	KCNC4	4261	2.858.251.608	1.800.043.705	265.482.711	0.000139472	0.000986013	Up
220965	FAM13C	2702	4.681.879.704	0.226477329	-436.964.932	0.007229163	0.031556828	Down
1075	CTSC	2363	1.799.240.389	1.185.809.774	-0.601515359	0.00106786	0.006075322	Down
9922	IQSEC1	7089	3.431.846.938	5.729.414.178	0.739402424	3.78E-11	6.98E-10	Up
27151	CPAMD8	2420	2.943.719.253	3.436.597.622	-3.098.587.239	2.96E-06	2.89E-05	Down
55173	MRPS10	2167	186.337.504	3.224.355.572	0.791092775	3.77E-09	5.59E-08	Up
816	CAMK2B	4207	256.957.352	9.479.964.204	-1.438.575.414	0.007093924	0.031068703	Down
79864	JHY	2727	1.513.268.078	3.573.180.222	1.239.541.096	0.001801224	0.009623611	Up
59307	SIGIRR	1657	6.730.211.075	36.585.088	-0.879396023	0.002870584	0.014422493	Down
22848	AAK1	21283	5.514.745.492	8.735.404.985	0.663580284	5.94E-12	1.20E-10	Up
2131	EXT1	3376	1.207.540.777	4.423.099.479	1.872.985.783	4.37E-41	4.39E-39	Up
8784	TNFRSF18	1193	0.141797995	4.976.393.054	5.133.191.406	0.002474026	0.012647211	Up
26091	HERC4	4195	2.803.565.264	6.216.257.672	1.148.783.652	8.91E-24	4.40E-22	Up
11264	PXMP4	5682	2.249.217.909	5.136.764.447	-2.130.491.616	2.17E-25	1.17E-23	Down
80020	FOXRED2	4970	3.320.790.389	1.464.274.459	-1.181.340.669	2.37E-14	6.02E-13	Down
10057	ABCC5	5060	5.568.652.613	2.095.820.108	-1.409.813.406	1.52E-32	1.12E-30	Down
10133	OPTN	3430	2.394.915.719	1.090.852.725	2.187.409.547	1.44E-16	4.52E-15	Up
4055	LTBR	2162	43.933.123	8.092.599.978	0.881294226	2.08E-19	8.02E-18	Up
79899	PRR5L	3935	2.751.250.367	1.279.033.037	2.216.894.191	0.005153435	0.023787339	Up
56603	CYP26B1	4520	7.449.743.095	2.431.985.924	1.706.872.299	0.00098524	0.005661929	Up
100286922	LOC100286922	838	1.254.459.369	2.142.366.223	-2.549.788.718	0.004572239	0.021480674	Down
3801	KIFC3	3600	1.164.662.236	4.276.509.634	1.876.522.171	2.09E-05	0.000175177	Up
5634	PRPS2	2551	9.098.136.167	136.987.637	0.590402765	0.006076593	0.027335053	Up
93164	HTR7P1	4389	3.794.759.084	7.179.757.597	-2.402.001.255	2.17E-06	2.16E-05	Down
9772	TMEM94	5582	6.096.283.093	3.501.880.225	-0.799800159	5.10E-12	1.04E-10	Down
118738	ZNF488	3578	9.635.340.309	280.455.616	1.541.364.946	0.000977067	0.005627961	Up
2760	GM2A	3690	1.371.520.414	2.428.171.819	0.824094415	1.35E-07	1.62E-06	Up
6426	SRSF1	5266	1.681.825.618	1.048.555.351	-0.681625105	1.04E-13	2.52E-12	Down
57701	NCKAP5L	4918	6.995.878.122	1.492.336.828	1.092.996.135	4.56E-08	5.86E-07	Up
26071	RTL8A	1023	998.896.516	1.677.394.076	0.747814536	6.03E-05	0.000462123	Up
131405	TRIM71	8694	1.657.938.118	1.320.166.497	2.993.257.826	0.000505437	0.003138438	Up
9645	MICAL2	6292	178.866.998	3.502.876.878	0.969653054	1.70E-12	3.66E-11	Up
54726	OTUD4	6797	3.090.836.569	5.824.440.659	0.914122137	5.00E-17	1.62E-15	Up
3691	ITGB4	5775	107.717.631	1.699.517.933	0.657871178	8.55E-14	2.09E-12	Up
255394	TCP11L2	2255	1.688.016.218	6.643.774.135	1.976.674.262	1.34E-07	1.61E-06	Up
6279	S100A8	454	1.099.961.476	9.428.342.786	3.099.551.214	1.39E-18	5.11E-17	Up
100133331	LOC100133331	4273	803.740.099	5.060.568.562	-0.667429578	0.011202932	0.045583633	Down
23288	IQCE	4432	2.628.599.119	1.311.767.659	-1.002.781.925	3.51E-10	5.85E-09	Down
55010	PARPBP	2791	8.934.972.302	4.568.371.396	-0.967783314	0.000133856	0.000950364	Down
25805	BAMBI	1732	2.072.142.852	4.338.988.258	-2.255.692.878	3.04E-25	1.62E-23	Down
26471	NUPR1	884	2.096.615.262	1.110.403.921	2.404.950.517	0.005389174	0.024604256	Up
9045	RPL14	875	5.759.774.837	9.036.294.916	0.649718942	1.91E-11	3.66E-10	Up
23212	RRS1	1724	5.626.671.974	8.939.874.425	0.667972708	0.005080799	0.023509178	Up
100169754	RNA5S3	121	5.783.939.179	2.599.042.704	2.167.856.052	0.000109394	0.000789929	Up
493869	GPX8	3653	4.917.506.456	5.989.809.006	-303.734.504	2.93E-09	4.37E-08	Down
3675	ITGA3	5052	3.598.639.447	9.059.915.108	1.332.045.969	2.04E-43	2.16E-41	Up
9330	GTF3C3	4366	1.622.924.446	2.616.583.942	0.689088704	6.44E-06	5.93E-05	Up
3321	IGSF3	7253	1.133.779.094	2.774.359.598	-2.030.912.872	2.24E-91	7.09E-89	Down
100169763	RNA5S12	121	5.783.939.179	2.599.042.704	2.167.856.052	0.000109394	0.000789929	Up
2175	FANCA	4477	343.837.396	2.148.216.387	-0.67858714	4.34E-07	4.84E-06	Down
285513	GPRIN3	6352	3.442.787.626	46.191.823	3.745.988.391	9.11E-12	1.82E-10	Up
10331	B3GNT3	2720	8.947.009.279	3.594.843.817	2.006.451.674	2.26E-40	2.22E-38	Up
538	ATP7A	8540	1.635.873.363	8.624.155.843	-0.923605916	1.44E-05	0.000124511	Down
90196	SYS1	2814	1.206.543.178	7.740.422.939	-0.640395242	0.005268696	0.024192968	Down
8664	EIF3D	1949	3.925.180.022	6.627.675.787	0.755744208	3.86E-13	8.77E-12	Up
23276	KLHL18	4743	6.233.536.105	9.425.872.676	0.596575399	0.007979574	0.03432804	Up
1742	DLG4	3568	4.179.235.953	1.061.226.508	13.444.215	5.78E-08	7.35E-07	Up
4864	NPC1	4827	2.112.002.788	7.561.692.017	1.840.097.351	9.46E-52	1.26E-49	Up
8260	NAA10	1133	1.936.124.774	3.415.646.821	0.818986877	2.83E-10	4.80E-09	Up
5101	PCDH9	4626	1.220.509.303	0.472585978	-4.690.762.656	0.000586696	0.003579352	Down
79086	SMIM7	1284	1.394.180.551	7.639.516.099	-0.867864244	1.82E-05	0.000154769	Down
5098	PCDHGC3	4739	1.650.678.715	1.058.365.742	-0.641221075	0.000318835	0.002086529	Down
55032	SLC35A5	4357	8.271.445.384	3.432.066.008	-1.269.062.154	2.07E-05	0.000174333	Down
8969	HIST1H2AG	498	332.624.054	1.509.858.339	-1.139.479.306	6.06E-15	1.64E-13	Down
3959	LGALS3BP	2277	2.246.322.597	7.923.158.625	1.818.510.556	2.08E-09	3.18E-08	Up
171024	SYNPO2	6624	630.143.616	2.513.200.355	-4.648.083.076	5.39E-105	2.14E-102	Down
148206	ZNF714	5064	4.567.184.363	2.956.618.561	-0.627356897	8.10E-07	8.59E-06	Down
411	ARSB	5329	6.185.228.457	1.014.639.404	0.714068306	0.001235762	0.006902304	Up
6634	SNRPD3	3808	6.686.080.268	4.315.115.218	-0.631761593	6.09E-10	9.86E-09	Down
10206	TRIM13	7311	99.285.666	6.515.901.269	-0.607620705	0.009273709	0.038845736	Down
4583	MUC2	16050	3.451.783.403	8.363.696.705	4.598.726.902	2.27E-22	1.03E-20	Up
90423	ATP6V1E2	1602	9.452.640.783	2.696.796.868	1.512.457.521	0.0019652	0.010365608	Up
54809	SAMD9	6754	1.994.908.723	557.916.771	4.805.655.277	2.83E-15	7.90E-14	Up
55057	CRYBG2	5245	1.353.748.964	4.855.728.339	1.842.727.476	7.03E-07	7.55E-06	Up
144811	LACC1	4153	1.170.695.774	59.745.492	2.351.463.646	2.37E-10	4.06E-09	Up
55041	PLEKHB2	4325	351.283.665	6.073.441.924	0.789877857	2.36E-14	6.00E-13	Up
654342	LSP1P4	613	2.326.730.866	1.218.248.316	238.843.198	0.003488102	0.017043142	Up
100507140	LINC01792	2050	0.136596652	4.642.903.506	5.087.033.268	0.002409061	0.012359556	Up
53616	ADAM22	4519	7.711.741.053	4.423.871.088	-0.801747263	0.003545261	0.017288469	Down
100132356	LOC100132356	1796	5.865.198.449	2.514.958.306	-122.164.544	0.000286278	0.001894655	Down
25939	SAMHD1	3460	2.878.117.577	8.877.569.926	1.625.039.289	1.01E-08	1.41E-07	Up
9265	CYTH3	4482	5.455.093.569	1.643.282.875	1.590.904.999	9.14E-15	2.43E-13	Up
3106	HLA-B	1624	2.539.910.621	7.315.654.505	1.526.209.213	1.96E-07	2.30E-06	Up
64757	01/Mar	2258	1.466.626.685	6.013.596.881	-1.286.201.629	1.05E-09	1.66E-08	Down
91663	MYADM	3131	2.602.769.022	3.932.739.617	0.595487382	8.43E-07	8.90E-06	Up
2669	GEM	2195	1.989.679.251	7.267.775.539	5.190.906.081	1.44E-18	5.29E-17	Up
4863	NPAT	5977	1.979.561.181	131.247.932	-0.592885965	0.000312691	0.002050368	Down
11083	DIDO1	5218	1.055.735.453	6.396.942.929	-0.722793852	8.95E-16	2.59E-14	Down
90627	STARD13	5929	4.566.493.852	1.148.080.893	-1.991.862.594	4.40E-06	4.18E-05	Down
2086	ERV3-1	2169	1.699.690.043	7.726.799.604	-1.137.328.792	3.30E-09	4.92E-08	Down
7398	USP1	3566	4.848.499.242	3.048.829.622	-0.669282728	3.02E-07	3.46E-06	Down
100996511	LINC01355	3527	6.746.366.952	3.677.500.982	-0.875385066	0.003014415	0.015038826	Down
55137	FIGN	7210	7.563.654.992	2.730.738.102	-1.469.792.602	1.04E-06	1.09E-05	Down
57459	GATAD2B	7312	437.699.029	7.070.988.324	0.691972694	1.16E-10	2.04E-09	Up
127845	GOLT1A	883	1.119.999.384	4.857.457.705	2.116.703.495	6.50E-07	7.02E-06	Up
55695	NSUN5	2415	7.706.564.053	1.347.608.923	0.806242199	0.000278133	0.00184812	Up
159090	FAM122B	3023	316.758.021	1.972.507.819	-0.683350133	4.93E-07	5.44E-06	Down
155066	ATP6V0E2	2738	1.105.511.894	1.887.003.548	0.771382589	3.69E-06	3.55E-05	Up
3326	HSP90AB1	2669	819.462.839	1.265.582.127	0.627050698	1.32E-23	6.43E-22	Up
4209	MEF2D	5751	1.158.249.185	2.668.494.992	1.204.080.637	1.78E-14	4.59E-13	Up
4784	NFIX	5545	5.146.671.398	2.062.196.713	200.247.038	2.50E-24	1.27E-22	Up
51009	DERL2	4243	7.008.761.501	3.867.795.437	-0.857648038	0.003884207	0.01870755	Down
10509	SEMA4B	3583	1.534.993.133	5.802.902.891	1.918.542.585	2.86E-45	3.24E-43	Up
581	BAX	883	5.220.283.367	928.215.725	0.830332017	0.000983885	0.005657411	Up
374655	ZNF710	4535	1.257.562.972	250.184.537	0.99236198	7.05E-11	1.27E-09	Up
51560	RAB6B	5561	1.169.715.176	3.846.443.697	1.717.367.913	4.51E-05	0.000355325	Up
51000	SLC35B3	1970	3.935.703.828	1.836.176.506	-1.099.916.911	0.003994043	0.019157738	Down
2745	GLRX	1150	3.741.644.163	1.421.248.872	1.925.414.936	0.007018552	0.030799604	Up
118932	ANKRD22	3993	1.499.885.661	2.046.366.388	3.770.140.043	6.31E-06	5.82E-05	Up
2034	EPAS1	5184	4.266.725.038	2.135.264.153	232.321.351	1.07E-200	1.52E-197	Up
10344	CCL26	562	0.135874978	3.752.739.626	4.787.592.493	0.006301657	0.028124979	Up
26469	PTPN18	3407	2.548.276.939	1.523.272.706	-0.742347828	1.90E-06	1.90E-05	Down
25996	REXO2	1171	645.212.154	1.354.466.236	106.987.891	6.19E-07	6.73E-06	Up
4582	MUC1	1850	5.028.777.757	148.463.359	1.561.827.215	6.30E-13	1.40E-11	Up
64761	PARP12	3824	3.602.837.678	9.873.025.712	145.435.863	1.86E-08	2.50E-07	Up
8649	LAMTOR3	4280	143.562.975	8.839.450.296	-0.699655165	0.000482701	0.003013247	Down
8519	IFITM1	733	0.495486198	8.969.485.325	4.178.108.429	0.001672427	0.009022218	Up
9543	IGDCC3	4491	8.992.124.314	1.679.574.202	-2.420.566.447	3.38E-13	7.75E-12	Down
526	ATP6V1B2	3054	1.012.117.131	1.755.308.991	0.794348753	6.55E-06	6.02E-05	Up
6207	RPS13	529	9.844.064.895	1.671.829.358	0.764101527	2.99E-23	1.45E-21	Up
26353	HSPB8	2056	9.844.771.922	6.315.832.911	2.681.543.316	1.58E-12	3.41E-11	Up
54550	NECAB2	1580	1.261.498.895	1.258.779.847	3.318.815.139	0.000597064	0.003635914	Up
22976	PAXIP1	3723	3.019.016.705	1.946.434.733	-0.63324477	3.80E-06	3.64E-05	Down
340481	ZDHHC21	9399	1.374.413.971	8.588.980.638	-0.678257783	0.000681627	0.004084629	Down
23365	ARHGEF12	9798	1.322.774.518	8.727.074.049	-0.599997215	2.21E-12	4.68E-11	Down
23022	PALLD	4550	1.438.040.836	2.688.955.848	0.902941422	4.50E-10	7.37E-09	Up
10111	RAD50	6597	4.082.673.958	6.788.674.793	0.733615617	2.59E-14	6.56E-13	Up
80345	ZSCAN16	1375	3.886.259.529	1.676.957.854	-1.212.535.818	0.002287895	0.011820195	Down
100419170	LOC100419170	3088	1.936.125.596	1.100.744.609	-0.814692764	5.03E-05	0.000392329	Down
3015	H2AFZ	951	6.939.232.168	2.622.018.525	-1.404.098.158	2.05E-34	1.65E-32	Down
5578	PRKCA	8787	2.665.183.022	4.054.309.058	0.605221461	1.50E-06	1.53E-05	Up
6281	S100A10	1069	4.753.573.933	2.040.017.725	2.101.497.183	7.58E-136	4.87E-133	Up
57222	ERGIC1	2949	5.767.381.403	3.242.713.379	-0.830714922	1.27E-12	2.76E-11	Down
132671	SPATA18	4329	7.540.586.818	282.074.364	1.903.326.849	0.00081501	0.004784518	Up
114327	EFHC1	6853	6.030.172.031	2.531.098.824	-1.252.435.324	0.000360145	0.002327027	Down
399669	ZNF321P	2334	615.733.375	3.486.419.195	-0.820559725	0.006169029	0.027650865	Down
390010	NKX1-2	3175	0.138878717	2.096.599.818	7.238.082.178	2.53E-08	3.34E-07	Up
2150	F2RL1	2928	2.388.462.519	1.637.894.879	2.777.688.624	3.15E-30	2.13E-28	Up
90324	CCDC97	3458	1.246.792.024	7.307.531.198	-0.770764843	0.000323337	0.0021146	Down
23650	TRIM29	2738	3.284.869.755	8.012.622.213	4.608.366.383	4.68E-21	1.97E-19	Up
8668	EIF3I	1937	5.466.645.394	8.464.035.828	0.63068994	1.65E-11	3.20E-10	Up
55144	LRRC8D	3782	1.261.820.887	1.995.282.285	0.661085731	4.72E-05	0.000370798	Up
776	CACNA1D	7594	1.166.413.292	6.894.982.965	-0.758460173	0.000398616	0.002544211	Down
51129	ANGPTL4	1905	3.635.048.056	6.181.242.032	0.765922319	0.006978682	0.030644914	Up
100170841	EPOP	3232	4.744.677.652	9.052.747.728	0.932045676	0.0001361	0.000964574	Up
8892	EIF2B2	1557	1.145.950.594	1.734.208.282	0.597732333	0.000540573	0.003324459	Up
5129	CDK18	3200	247.594.312	4.312.840.273	0.800660115	7.18E-11	1.29E-09	Up
4681	NBL1	2026	2.332.776.183	3.714.880.293	3.993.195.922	4.31E-10	7.08E-09	Up
4664	NAB1	4165	7.192.349.709	1.317.752.164	0.873543986	3.15E-05	0.000255538	Up
7869	SEMA3B	2719	133.075.307	2.584.452.465	0.957615773	2.71E-09	4.06E-08	Up
7402	UTRN	12436	6.943.720.932	3.382.345.218	-1.037.685.052	3.37E-22	1.52E-20	Down
8324	FZD7	3851	1.928.053.847	1.153.049.194	-0.741691279	1.53E-05	0.000131394	Down
7552	ZNF711	4408	7.038.428.591	372.367.971	-0.918524381	0.001171043	0.006588899	Down
54908	SPDL1	2666	1.588.277.241	8.786.824.672	-0.854048951	8.73E-06	7.81E-05	Down
3628	INPP1	2035	9.008.381.761	3.063.226.925	1.765.712.373	0.000199485	0.00137084	Up
928	CD9	1321	6.907.523.665	3.140.073.437	-11.373.703	9.25E-24	4.55E-22	Down
79887	PLBD1	1951	4.860.160.106	1.010.261.328	-2.266.275.312	1.30E-51	1.72E-49	Down
284018	C17orf58	1491	7.499.278.692	4.389.588.481	-0.772666144	0.003543373	0.017283497	Down
9993	DGCR2	4501	3.264.224.347	2.036.509.215	-0.680641873	2.30E-06	2.28E-05	Down
5150	PDE7A	6573	1.150.724.124	7.078.103.217	-0.701107296	0.001403229	0.007742074	Down
57128	LYRM4	1398	2.006.054.637	3.984.337.619	0.989979002	0.006372506	0.028377543	Up
10575	CCT4	2352	6.702.899.813	1.158.339.132	0.789200424	3.95E-16	1.18E-14	Up
100335030	LOC100335030	3162	4.675.067.458	2.243.607.978	-1.059.166.564	0.005250285	0.024125124	Down
64792	IFT22	2415	7.063.545.544	435.774.281	-0.696811473	0.012126276	0.04876238	Down
51520	LARS	4921	4.681.978.987	7.570.006.208	0.693176024	1.21E-08	1.67E-07	Up
541471	MIR4435-2HG	777	5.649.033.405	1.804.074.308	1.675.182.826	1.03E-17	3.54E-16	Up
56478	EIF4ENIF1	3703	1.911.864.622	1.258.945.777	-0.602764224	0.00064282	0.003878946	Down
22998	LIMCH1	6325	4.826.275.045	221.099.445	2.195.713.363	2.64E-27	1.57E-25	Up
2948	GSTM4	1437	4.281.385.492	7.889.285.664	0.881816937	0.001506428	0.008247432	Up
11094	CACFD1	2766	4.969.245.376	245.497.146	-1.017.320.529	0.008772003	0.037087663	Down
10954	PDIA5	1873	7.041.636.545	1.302.577.365	0.887386393	3.24E-05	0.000261612	Up
22822	PHLDA1	5913	9.604.761.311	1.558.607.429	4.020.364.026	0	0	Up
92	ACVR2A	5177	6.048.893.221	3.164.086.451	-0.934882175	0.002535288	0.012917248	Down
55534	MAML3	6844	4.489.653.282	9.354.781.768	1.059.099.962	3.20E-05	0.000259293	Up
115939	TSR3	1214	6.822.973.969	1.029.966.216	0.594124399	0.006755103	0.029854164	Up
3283	HSD3B1	1672	0.485171561	2.923.164.434	591.289.219	2.08E-07	2.43E-06	Up
286333	FAM225A	5802	2.814.629.835	9.216.673.219	-1.610.627.194	0.001221303	0.006841762	Down
2730	GCLM	5065	131.831.156	2.002.252.459	0.602932525	0.000610626	0.003706029	Up
400916	CHCHD10	586	538.588.499	1.194.238.333	1.148.835.455	1.05E-06	1.10E-05	Up
55638	SYBU	2710	6.492.828.908	4.134.030.275	2.670.629.856	1.09E-08	1.52E-07	Up
408	ARRB1	7522	1.905.641.815	6.912.777.312	-1.462.939.619	3.92E-13	8.90E-12	Down
3601	IL15RA	1642	3.507.624.972	1.209.076.567	1.785.339.197	4.96E-13	1.11E-11	Up
50485	SMARCAL1	3095	6.044.629.011	3.451.025.159	-0.808628805	0.008060985	0.034610928	Down
59335	PRDM12	2492	0.467359785	6.368.556.584	3.768.360.922	0.009397373	0.039256324	Up
7039	TGFA	4346	6.983.379.419	2.310.707.584	1.726.337.437	5.56E-23	2.66E-21	Up
79666	PLEKHF2	2977	367.276.005	1.234.112.894	-1.573.390.269	1.76E-24	9.00E-23	Down
22881	ANKRD6	5340	5.749.130.191	2.027.210.561	1.818.080.339	0.001613512	0.008766481	Up
220388	CCDC89	2434	1.319.837.433	1.287.928.785	-3.357.235.514	0.001505885	0.008246728	Down
4329	ALDH6A1	4698	4.180.027.562	2.745.542.644	-0.606421136	1.25E-05	0.000109655	Down
3156	HMGCR	4538	4.550.107.873	2.213.341.346	-1.039.674.785	1.64E-14	4.23E-13	Down
6875	TAF4B	4339	33.960.038	1.103.970.077	170.079.109	3.79E-11	6.98E-10	Up
685	BTC	2680	0.13950093	1.559.161.614	6.804.351.931	3.78E-07	4.26E-06	Up
3895	KTN1	4664	1.236.757.509	2.965.339.919	1.261.634.833	4.90E-54	6.87E-52	Up
84059	ADGRV1	19250	4.025.489.214	7.612.149.766	-2.402.788.272	2.24E-45	2.55E-43	Down
5874	RAB27B	7003	5.790.264.978	1.034.109.777	0.836688068	1.04E-18	3.86E-17	Up
91894	C11orf52	1168	1.718.719.273	4.594.251.589	-1.903.432.153	0.006003893	0.027087616	Down
653145	ANXA8	2070	1.040.177.405	5.039.598.039	2.276.479.063	2.49E-08	3.29E-07	Up
4285	MIPEP	2446	7.974.628.132	316.079.451	-133.513	5.58E-06	5.19E-05	Down
5066	PAM	4668	8.161.843.961	2.270.807.164	1.476.238.164	4.52E-18	1.60E-16	Up
28965	SLC27A6	3006	1.218.429.906	5.672.796.768	-4.424.819.268	1.09E-22	5.05E-21	Down
5530	PPP3CA	4641	2.433.349.823	7.197.796.253	-175.731.657	1.13E-105	4.70E-103	Down
9693	RAPGEF2	7040	1.206.931.472	2.224.646.243	0.882232178	6.10E-08	7.73E-07	Up
54545	MTMR12	5198	323.417.432	1.998.970.515	-0.694140248	4.98E-07	5.48E-06	Down
1820	ARID3A	2823	4.890.767.375	1.415.686.667	1.533.369.239	2.18E-10	3.75E-09	Up
80210	ARMC9	4394	1.457.323.022	6.828.711.736	-1.093.635.353	1.99E-07	2.34E-06	Down
8343	HIST1H2BF	430	2.244.313.446	9.894.842.786	-118.152.549	6.90E-12	1.39E-10	Down
8120	AP3B2	3804	1.219.363.676	4.039.101.412	1.727.905.895	3.65E-05	0.000292632	Up
65083	NOL6	4895	1.731.983.856	2.698.564.558	0.639766719	1.58E-05	0.000135576	Up
2744	GLS	4563	1.830.842.685	3.741.059.153	1.030.938.945	5.01E-14	1.25E-12	Up
9848	MFAP3L	6356	1.726.787.772	1.196.016.535	2.792.074.647	0.001447131	0.007962223	Up
80312	TET1	9601	1.441.765.665	5.362.486.728	-1.426.862.621	1.64E-10	2.86E-09	Down
5287	PIK3C2B	7606	703.395.495	3.916.876.316	-0.844632522	1.79E-15	5.10E-14	Down
375057	STUM	7713	1.849.432.402	1.067.689.794	2.529.338.073	0.005322112	0.024381987	Up
2055	CLN8	7185	1.294.685.622	851.056.405	-0.605275165	0.002893873	0.014532163	Down
5576	PRKAR2A	5813	2.517.682.177	4.152.575.588	0.721910255	1.39E-09	2.14E-08	Up
2064	ERBB2	4668	5.952.176.821	322.522.972	2.437.912.631	1.88E-191	2.34E-188	Up
84002	B3GNT5	4131	1.542.410.036	7.495.705.406	-1.041.050.185	7.53E-07	8.05E-06	Down
5164	PDK2	2207	772.180.108	4.388.025.192	-0.815365581	0.003009454	0.01501784	Down
533	ATP6V0B	1396	1.036.804.662	1.557.879.948	0.587439951	0.001222606	0.00684546	Up
9148	NEURL1	4315	2.029.265.211	130.374.643	-3.960.222.221	5.07E-05	0.000394744	Down
9513	FXR2	3016	1.227.130.546	1.873.145.771	0.610174441	0.000391402	0.00250621	Up
22862	FNDC3A	6253	1.629.947.212	2.661.196.696	0.707249906	4.63E-06	4.37E-05	Up
134637	ADAT2	7059	3.544.972.997	9.982.862.864	149.367.897	1.56E-07	1.86E-06	Up
319089	TTC6	6903	7.694.147.333	3.896.164.243	-0.98170696	0.000328157	0.0021412	Down
11138	TBC1D8	4154	1.241.173.368	2.376.953.909	0.937409282	2.44E-09	3.69E-08	Up
55526	DHTKD1	5217	88.925.322	5.540.067.207	-0.682690815	1.38E-13	3.31E-12	Down
6507	SLC1A3	4053	0.492270499	2.924.411.397	5.892.551.185	1.72E-07	2.03E-06	Up
28989	NTMT1	1523	7.677.095.343	1.455.303.022	0.922687111	1.44E-06	1.47E-05	Up
1936	EEF1D	1316	55.517.224	9.062.329.237	0.706946474	1.45E-14	3.78E-13	Up
6016	RIT1	3380	5.163.554.491	991.857.484	0.94176831	0.000279557	0.001855728	Up
7991	TUSC3	3893	298.943.126	4.970.222.387	0.733439368	2.13E-10	3.66E-09	Up
9755	TBKBP1	4150	1.658.431.939	4.883.951.327	1.558.229.016	2.16E-05	0.000180705	Up
1839	HBEGF	2381	3.593.211.355	5.163.801.373	3.845.087.805	3.76E-13	8.57E-12	Up
9462	RASAL2	10473	965.195.815	2.124.850.297	1.138.467.637	3.33E-10	5.57E-09	Up
100499484	SUGT1P4-STRA6LP	3218	9.941.942.233	124.432.164	-2.998.168.271	0.0072979	0.031766296	Down
94239	H2AFV	1951	2.720.312.575	1.038.505.576	-138.926.347	1.69E-17	5.66E-16	Down
8934	RAB29	3268	9.693.323.799	1.904.062.992	0.974017859	1.26E-08	1.74E-07	Up
10721	POLQ	8787	4.255.600.578	2.252.177.587	-0.918042159	9.79E-12	1.95E-10	Down
6493	SIM2	3438	2.033.560.413	6.238.889.531	1.617.281.413	9.46E-06	8.43E-05	Up
341640	FREM2	16179	4.450.933.102	587.670.815	-2.921.027.659	1.28E-59	2.02E-57	Down
3672	ITGA1	4811	0.142258733	4.085.046.762	4.843.763.467	0.006678059	0.029566195	Up
2786	GNG4	5078	7.868.845.371	2.229.475.683	15.024.806	0.005653136	0.025685629	Up
338596	ST8SIA6	6680	3.976.116.079	473.905.827	-3.068.687.571	5.05E-08	6.46E-07	Down
9592	IER2	2088	1.328.252.573	203.471.766	0.615299111	9.25E-05	0.00068112	Up
10974	ADIRF	672	5.532.726.799	1.152.132.302	1.058.243.802	7.29E-06	6.65E-05	Up
22807	IKZF2	9443	2.582.334.505	767.826.456	-1.749.823.718	2.73E-20	1.11E-18	Down
387119	CEP85L	5457	2.079.145.958	7.760.072.208	1.900.079.037	3.49E-10	5.83E-09	Up
26577	PCOLCE2	2047	7.829.427.342	6.962.039.209	3.152.531.244	2.19E-13	5.11E-12	Up
283404	LINC00592	1131	0.136706313	3.765.929.961	47.838.544	0.006291139	0.028084334	Up
3576	CXCL8	1022	0.133648964	5.968.561.021	548.086.259	0.000590267	0.003598412	Up
8061	FOSL1	1576	3.716.601.523	3.597.508.993	3.274.942.371	3.17E-75	6.94E-73	Up
55313	CPPED1	6156	1.928.348.109	4.882.590.772	1.340.281.352	9.83E-05	0.000720485	Up
23556	PIGN	4893	1.257.486.394	5.499.346.211	-1.193.210.771	2.17E-07	2.53E-06	Down
50515	CHST11	5756	3.526.626.852	7.018.117.784	0.992795226	0.000608118	0.003693061	Up
123920	CMTM3	1946	1.047.467.869	1.234.101.213	-3.085.373.365	0.006019922	0.027147626	Down
2109	ETFB	936	1.264.094.531	2.051.672.264	0.698695937	1.93E-05	0.000162948	Up
51228	GLTP	2371	1.994.944.399	1.277.197.428	-0.643366985	0.000323021	0.002113228	Down
55005	RMND1	1780	2.218.093.437	7.544.405.357	-1.555.841.042	5.49E-16	1.62E-14	Down
285676	ZNF454	3484	955.615.404	6.147.518.029	-0.636426048	0.010081022	0.041700772	Down
5817	PVR	5264	7.965.685.142	2.011.642.598	1.336.503.648	8.61E-13	1.90E-11	Up
54477	PLEKHA5	4630	3.292.001.987	1.823.401.097	-0.852333258	7.90E-10	1.27E-08	Down
3705	ITPK1	3286	4.506.030.702	2.602.101.178	-0.792180083	3.53E-10	5.89E-09	Down
7453	WARS	2664	5.055.933.384	9.820.230.392	0.957779417	3.05E-27	1.78E-25	Up
7376	NR1H2	1897	1.017.490.391	1.644.569.941	0.692695195	0.00021575	0.001469422	Up
6155	RPL27	512	6.177.153.383	1.009.802.352	0.709058883	3.86E-13	8.77E-12	Up
6387	CXCL12	3139	1.189.517.417	2.069.725.147	-5.844.793.391	1.78E-17	5.97E-16	Down
112495	GTF3C6	957	1.501.503.171	2.546.200.703	0.761938621	1.40E-06	1.43E-05	Up
5865	RAB3B	12844	2.833.161.261	8.048.159.192	1.506.246.121	1.05E-07	1.28E-06	Up
780852	SNORD3B-2	217	5.670.972.353	1.074.684.121	0.922244646	0.00053868	0.003314865	Up
84265	POLR3GL	1212	5.651.862.958	2.984.034.512	-0.921462263	0.005305925	0.024335733	Down
440498	HSBP1L1	766	1.517.967.147	3.986.912.467	1.393.131.365	0.000281761	0.001868484	Up
2632	GBE1	3118	3.618.035.541	8.825.974.231	1.286.548.955	6.92E-07	7.44E-06	Up
22924	MAPRE3	1977	4.361.900.055	1.331.690.104	1.610.229.775	2.53E-13	5.86E-12	Up
151195	CCNYL1	3819	1.761.253.953	2.810.710.569	0.674331956	2.16E-06	2.15E-05	Up
100288637	LOC100288637	5762	7.057.776.695	3.997.710.502	-0.820039783	0.004414879	0.020815091	Down
898	CCNE1	1969	2.513.733.427	7.551.878.152	1.587.003.822	8.05E-08	1.01E-06	Up
9906	SLC35E2A	4859	1.150.580.643	6.516.954.629	-0.820092248	0.00027802	0.001847989	Down
51136	RNFT1	2031	360.109.931	1.902.556.221	-0.9204983	3.04E-11	5.69E-10	Down
93664	CADPS2	5617	3.440.652.951	6.986.262.812	1.021.838.537	0.000250276	0.001677015	Up
2582	GALE	1585	7.223.208.577	1.353.521.782	0.906006369	7.98E-06	7.22E-05	Up
25886	POC1A	2213	479.247.097	2.479.064.474	-0.950973901	0.00536472	0.024509478	Down
2118	ETV4	2235	2.028.856.553	1.247.919.592	2.620.786.209	4.20E-22	1.89E-20	Up
1292	COL6A2	3382	1.172.165.945	5.674.411.721	2.275.294.004	7.30E-10	1.17E-08	Up
1356	CP	4674	9.696.448.602	325.247.016	174.600.747	0.000215955	0.001470312	Up
5208	PFKFB2	6805	3.446.551.306	1.053.681.308	1.612.213.184	3.07E-10	5.18E-09	Up
1153	CIRBP	2049	2.655.903.258	149.095.886	-0.832962147	5.01E-08	6.41E-07	Down
5209	PFKFB3	4177	1.832.936.618	3.211.869.696	0.809256466	7.37E-09	1.05E-07	Up
4830	NME1	825	5.431.667.732	9.493.633.255	0.805565089	3.87E-17	1.27E-15	Up
784	CACNB3	2620	1.770.688.276	1.033.770.059	-0.776394928	2.68E-05	0.000220184	Down
23223	RRP12	4449	180.089.364	3.010.407.301	0.741245715	9.73E-08	1.20E-06	Up
150472	CBWD2	1816	1.098.112.849	7.037.251.353	-0.641942374	0.003529437	0.017228191	Down
9138	ARHGEF1	3177	1.241.373.145	2.040.055.584	0.71667162	9.18E-06	8.19E-05	Up
205	AK4	6881	5.049.498.246	8.344.958.281	0.724764799	1.14E-12	2.49E-11	Up
8013	NR4A3	5665	1.928.457.305	4.929.415.136	1.353.969.278	0.000115741	0.000830639	Up
162989	DEDD2	1633	4.700.718.014	1.029.181.882	113.054.492	1.50E-06	1.52E-05	Up
25807	RHBDD3	1712	9.204.769.733	4.182.556.845	-1.137.996.483	1.89E-05	0.000160112	Down
1026	CDKN1A	2166	2.449.512.102	1.085.501.094	2.147.794.856	4.58E-99	1.60E-96	Up
23178	PASK	4668	8.654.436.709	5.466.834.897	-0.662734116	0.007718225	0.033311731	Down
8331	HIST1H2AJ	439	3.372.565.341	1.019.199.708	-1.726.409.625	2.64E-27	1.57E-25	Down
10957	PNRC1	2133	2.047.867.648	49.472.645	1.272.508.555	5.66E-20	2.26E-18	Up
64780	MICAL1	3558	3.121.063.304	8.192.191.181	1.392.211.764	6.45E-07	6.97E-06	Up
79570	NKAIN1	2930	7.519.125.084	2.076.181.624	1.465.295.949	0.007165252	0.031332824	Up
3757	KCNH2	3676	1.631.859.518	425.951.621	1.384.172.715	0.00025635	0.001713103	Up
55620	STAP2	1437	8.648.405.942	1.671.327.503	0.950488315	9.28E-07	9.74E-06	Up
284612	SYPL2	3779	1.565.904.892	1.263.060.977	3.011.855.794	0.00080524	0.004736944	Up
56907	SPIRE1	5130	2.717.518.678	4.203.929.471	0.629448514	4.05E-07	4.54E-06	Up
55930	MYO5C	6975	1.435.119.287	8.753.297.914	-0.713272081	1.09E-20	4.52E-19	Down
9253	NUMBL	3543	6.454.641.019	1.048.521.743	0.699948013	0.0017792	0.009520801	Up
6309	SC5D	6950	5.313.377.015	1.191.982.937	1.165.662.595	1.03E-39	9.74E-38	Up
11057	ABHD2	8811	861.569.275	2.426.447.207	-1.828.121.331	8.18E-51	1.03E-48	Down
4005	LMO2	1605	0.737576525	7.460.790.022	3.338.463.762	0.007295456	0.031762604	Up
100169766	RNA5S15	121	5.783.939.179	2.599.042.704	2.167.856.052	0.000109394	0.000789929	Up
8342	HIST1H2BM	446	7.510.910.123	2.370.836.208	-1.663.591.738	1.30E-07	1.57E-06	Down
100874392	ANKRD20A12P	1744	1.312.256.401	3.737.988.763	1.510.212.597	0.000308922	0.002028327	Up
102723631	CT45A10	1177	1.121.916.988	1.941.252.301	0.791021701	8.91E-06	7.96E-05	Up
5654	HTRA1	2138	3.951.372.931	4.171.593.643	-3.243.683.478	4.11E-08	5.32E-07	Down
2013	EMP2	5220	1.387.238.005	6.592.686.389	-1.073.276.969	4.40E-40	4.23E-38	Down
51400	PPME1	2745	1.146.588.115	1.779.116.593	0.63381383	0.00025968	0.001734299	Up
169200	TMEM64	4819	5.718.489.029	2.217.591.932	-1.366.640.087	2.85E-26	1.61E-24	Down
101929574	LOC101929574	598	0.269720733	5.025.147.139	4.219.627.509	0.008765296	0.037067181	Up
79966	SCD5	2455	2.042.002.541	1.278.522.728	-0.675506854	8.60E-05	0.000635394	Down
51655	RASD1	1789	2.667.339.683	1.892.363.786	2.826.715.991	6.68E-35	5.45E-33	Up
8532	CPZ	2292	1.755.526.341	5.456.511.332	1.636.075.203	2.67E-06	2.61E-05	Up
7020	TFAP2A	3651	2.032.410.531	4.179.508.442	1.040.141.431	1.86E-16	5.78E-15	Up
5025	P2RX4	1936	1.093.483.552	4.791.177.431	-1.190.479.373	1.64E-06	1.66E-05	Down
1397	CRIP2	1187	1.005.025.707	2.730.796.712	-1.879.838.579	1.92E-11	3.68E-10	Down
83861	RSPH3	6571	4.377.812.065	7.245.631.021	0.726901317	0.005214835	0.024023249	Up
55125	CEP192	7995	439.076.144	287.756.172	-0.609624279	3.10E-06	3.01E-05	Down
221416	C6orf223	5127	0.270584495	756.254.798	4.804.721.314	0.001261708	0.007031435	Up
57476	GRAMD1B	7561	0.753747794	1.144.062.108	7.245.867.784	9.49E-17	3.00E-15	Up
3898	LAD1	2869	4.708.761.745	1.083.974.755	1.202.911.526	2.86E-43	3.02E-41	Up
10772	SRSF10	5601	5.651.557.511	3.751.708.816	-0.591100655	9.57E-08	1.18E-06	Down
6165	RPL35A	539	9.270.090.893	1.457.061.118	0.652406004	6.26E-16	1.83E-14	Up
6273	S100A2	970	0.486239243	1.085.999	4.481.212.631	0.000473294	0.002963797	Up
55504	TNFRSF19	3821	8.070.375.551	0.81754305	-6.625.197.299	2.87E-10	4.86E-09	Down
9141	PDCD5	604	9.347.197.626	1.881.055.699	1.008.936.766	2.10E-08	2.81E-07	Up
114990	VASN	2864	110.958.144	5.754.212.026	-0.947325274	7.35E-05	0.000551419	Down
375791	CYSRT1	1314	9.870.777.851	3.329.133.212	1.753.910.916	0.000241376	0.001623946	Up
51604	PIGT	2202	6.999.017.014	4.460.766.542	-0.64986067	1.34E-08	1.84E-07	Down
24137	KIF4A	4504	4.038.988.045	2.159.291.511	-0.903435851	3.19E-11	5.95E-10	Down
2166	FAAH	2105	6.615.969.945	4.012.064.078	-0.721608033	0.010211443	0.042152652	Down
3091	HIF1A	4061	6.804.091.509	2.853.027.358	2.068.019.132	4.45E-111	2.11E-108	Up
8354	HIST1H3I	477	2.457.645.682	1.041.994.895	-1.237.928.729	5.30E-12	1.08E-10	Down
378707	RN7SL3	299	8.296.379.532	3.842.533.001	2.211.503.851	9.71E-204	1.61E-200	Up
5481	PPID	1851	8.482.911.285	2.217.190.887	1.386.101.604	3.44E-16	1.04E-14	Up
[truncated: 1,459 more rows]
