# Supplementary material for: Activation of invasion by oncogenic reprogramming of cholesterol metabolism via increased NPC1 expression and macropinocytosis
Source: Oncogene. 2023 Jul 7;42(33):2495–506. doi: 10.1038/s41388-023-02771-x (PMC10421736; doi:10.1038/s41388-023-02771-x)
Supplement: Supplementary file 6 — Supplementary Table 5 [file 41388_2023_2771_MOESM6_ESM.xlsx]

## Sheet: Sheet1
Supplementary table 5: List of drugs and growth factors used in the study.
Drug name	Brand	Cat No	Solubilized in
5-(N-Ethyl-N-isopropyl) amiloride (EIPA)	Sigma Aldrich	A3085	DMSO
AG1478	Calbiochem	658552	DMSO
AG1478	Selleckchem	S2728	DMSO
Alexidine dihydrochloride (Alexidine)	MedChemExpress	HY-108547	DMSO
Epidermal Growth Factor (EGF)	Peprotech	AF-100-15	PBS
Lapatinib	Selleckchem	S2111	DMSO
Neratinib	MedChemExpress	HKI-272	DMSO
U18666A	Enzo Life science	BML-S200	DMSO
